# Supplementary material for: Genome-wide analysis of TALE superfamily in Triticum aestivum reveals TaKNOX11-A is involved in abiotic stress response
Source: BMC Genomics. 2022 Jan 31;23:89. doi: 10.1186/s12864-022-08324-y (PMC8805372; doi:10.1186/s12864-022-08324-y)
Supplement: Supplementary file 9 — Additional file 9: Table S9. The basic information of 70 wheat TALE genes. [file 12864_2022_8324_MOESM9_ESM.xlsx]

## Sheet: Additional file 9  Table S9
Additional file 9: Table S9. The basic information of 70 wheat TALE genes.
Gene Name	Transcript stable ID	Chromosome	Gene start (bp)	Gene end (bp)	Amino size(aa)	MW(KDa)	PI	Subcellular localization	Intron Numbers
TaKNOX1-A	TraesCS1A02G072700.1	1A	56620439	56627879	308	33.78	5.66	Nucl;cyto_nucl	4
TaKNOX1-B	TraesCS1B02G091600.1	1B	92875476	92883177	308	33.52	5.8	Nucl	4
TaKNOX1-D	TraesCS1D02G075600.1	1D	57499591	57506801	307	33.65	5.66	Nucl	4
TaKNOX2-A	TraesCS1A02G072800.1	1A	56917864	56924080	307	33.14	5.4	Nucl	4
TaKNOX2-B	TraesCS1B02G091700.1	1B	93290065	93296250	307	33.2	5.4	Nucl	4
TaKNOX2-D	TraesCS1D02G075700.1	1D	57954254	57961058	307	33.17	5.4	Nucl	4
TaKNOX3-B	TraesCS1B02G135600.1	1B	172892474	172895596	282	31.43	5.88	Nucl	5
TaKNOX4-A	TraesCS2A02G267400.1	2A	426376143	426381372	348	38.52	6.09	Nucl	4
TaKNOX4-B	TraesCS2B02G268200.1	2B	362018342	362022349	348	38.56	6.09	Nucl	4
TaKNOX4-D	TraesCS2D02G256400.1	2D	310300635	310305345	348	38.46	5.98	Nucl	4
TaKNOX5-A	TraesCS4A02G256700.1	4A	569477140	569484723	363	40.08	6.28	Nucl	5
TaKNOX5-B	TraesCS4B02G057900.1	4B	48100904	48108202	364	40.19	6.28	Nucl	5
TaKNOX5-D	TraesCS4D02G058000.1	4D	32939486	32947358	363	40.07	6.28	Nucl	5
TaKNOX6-A1	TraesCS4A02G291900.1	4A	594706438	594711422	330	36.16	8.61	Nucl	4
TaKNOX6-A2	TraesCS4A02G292100.1	4A	594737635	594742883	331	36.33	8.61	Nucl	4
TaKNOX6-B	TraesCS4B02G022000.1	4B	15921858	15926486	301	33.27	9.11	Nucl	4
TaKNOX6-D1	TraesCS4D02G019800.1	4D	8592857	8598621	322	35.51	6.32	Nucl	4
TaKNOX6-D2	TraesCS4D02G019900.1	4D	8622536	8627952	327	35.77	6.08	Nucl	4
TaKNOX7-A	TraesCS4A02G292200.1	4A	595046187	595056137	153	16.54	6.1	Chlo; Mito;nucl;Nucl_plas	4
TaKNOX7-B	TraesCS4B02G021900.1	4B	15759954	15769797	325	36.31	5.8	Nucl	4
TaKNOX7-D	TraesCS4D02G019600.1	4D	8402325	8412432	341	38.12	6.23	Nucl	4
TaKNOX8-A	TraesCS5A02G405900.1	5A	597498967	597505578	334	36.77	5.97	Nucl;cyto_nucl	4
TaKNOX8-B	TraesCS5B02G410600.1	5B	586275268	586281245	317	35.31	5.96	Nucl	5
TaKNOX8-D	TraesCS5D02G415900.1	5D	478449155	478454431	340	37.37	5.97	Nucl	4
TaKNOX9-A	TraesCS5A02G515000.1	5A	678268640	678273811	313	34.43	5.76	Nucl	5
TaKNOX9-B	TraesCS4B02G346100.1	4B	639847073	639852246	313	34.44	5.76	Nucl	5
TaKNOX9-D	TraesCS4D02G341000.1	4D	497944541	497949519	312	34.45	5.86	Nucl	5
TaKNOX10-B	TraesCS5B02G454600.1	5B	628280959	628284329	176	20.22	5.3	Nucl	5
TaKNOX11-A	TraesCS6A02G145500.1	6A	123536202	123541651	307	33.47	5.72	Nucl	5
TaKNOX12-B	TraesCS6B02G173900.1	6B	188189380	188195518	299	32.46	5.69	Nucl	5
TaKNOX12-D	TraesCS6D02G134800.1	6D	102467507	102472652	208	23.54	6.1	Nucl;Cyto_nucl	5
TaKNOX13-A	TraesCS7A02G511800.1	7A	699290572	699294504	389	42.48	7.66	Nucl	5
TaKNOX13-B	TraesCS7B02G423100.1	7B	692600791	692604672	293	32.42	5.09	Nucl	5
TaKNOX14-D	TraesCS7D02G501000.1	7D	607044614	607048699	310	33.99	5.69	Nucl	5
TaBLH1-A	TraesCS1A02G183400.1	1A	333134461	333139522	586	62.89	6.61	Nucl	4
TaBLH1-B	TraesCS1B02G191800.1	1B	342972636	342976850	585	62.66	6.55	Nucl	3
TaBLH1-D	TraesCS1D02G193800.1	1D	269725551	269730325	589	63.05	6.64	Nucl	3
TaBLH2-A	TraesCS1A02G281100.1	1A	479540489	479545436	574	62.05	8.34	Nucl	3
TaBLH2-B	TraesCS1B02G290200.1	1B	507305694	507310796	580	62.88	8.34	Nucl	3
TaBLH2-D	TraesCS1D02G280300.1	1D	378699220	378703710	573	61.88	8.34	Nucl	3
TaBLH3-A	TraesCS3A02G363900.1	3A	612523359	612528093	628	67.49	7.96	nucl, cyto_nucl	3
TaBLH3-B	TraesCS3B02G396100.1	3B	624316576	624321548	620	66.65	7.94	Nucl	3
TaBLH3-D	TraesCS3D02G357400.1	3D	470485929	470491323	623	67.05	7.94	Nucl	3
TaBLH4-A	TraesCS4A02G022700.1	4A	16245465	16249343	591	63.16	5.96	Nucl	4
TaBLH4-B	TraesCS4B02G280700.1	4B	563626875	563630295	588	62.96	5.86	Nucl	3
TaBLH4-D	TraesCS4D02G279300.1	4D	450330441	450334022	587	62.84	5.86	Nucl	3
TaBLH5-A	TraesCS4A02G200800.1	4A	489431937	489437985	664	69.22	6.03	Nucl	5
TaBLH5-B	TraesCS4B02G114600.1	4B	130622726	130627144	662	69.25	5.94	Nucl	3
TaBLH5-D	TraesCS4D02G111900	4D	93067569	93071438	664	69.35	5.97	Nucl	3
TaBLH6-A	TraesCS4A02G252100.1	4A	564147522	564158490	768	81.2	6.29	Nucl	4
TaBLH6-B	TraesCS4B02G063100.1	4B	55304680	55314381	741	78.26	6.42	Nucl	4
TaBLH6-D	TraesCS4D02G062100.1	4D	37923747	37933879	803	84.41	6.05	Nucl	3
TaBLH7-A	TraesCS4A02G289400.1	4A	593913526	593919054	638	70.46	5.23	Nucl	5
TaBLH7-B	TraesCS4B02G025500.1	4B	18162017	18167541	639	70.61	5.27	Nucl	6
TaBLH7-D	TraesCS4D02G022600.1	4D	9495779	9500707	638	70.43	5.26	Nucl	5
TaBLH8-A	TraesCS4A02G289500.1	4A	594002369	594004620	372	40.06	5.59	nucl, chlo, pero	3
TaBLH8-B	TraesCS4B02G025400.1	4B	18090873	18093975	373	40.08	5.39	nucl, chlo, pero	2
TaBLH8-D	TraesCS4D02G022500.1	4D	9443514	9445575	373	40.53	5.37	Nucl	2
TaBLH9-A	TraesCS4A02G469900.1	4A	731337831	731340635	496	54.78	6.76	Nucl	3
TaBLH10-A	TraesCS5A02G007800.1	5A	4847805	4852706	650	72.22	5.64	nucl, cyto_nucl	5
TaBLH10-B	TraesCS5B02G006400.1	5B	7541069	7545930	652	72.35	5.69	nucl, cyto_nucl	7
TaBLH10-D	TraesCS5D02G013300.1	5D	7410320	7415303	650	72.26	5.59	Nucl	5
TaBLH11-A	TraesCS5A02G514700.1	5A	678201685	678206636	605	65.06	6.1	Nucl	4
TaBLH11-B	TraesCS4B02G345600.1	4B	639122052	639126868	611	65.41	6.07	Nucl	4
TaBLH11-D	TraesCS4D02G340700.1	4D	497894374	497899062	613	65.8	6.12	Nucl	4
TaBLH12-A	TraesCS7A02G022600.1	7A	8914366	8917369	483	53.38	6.53	nucl, pero	4
TaBLH12-D	TraesCS7D02G019800.1	7D	8478306	8480935	483	53.45	7.03	nucl, pero	3
TaBLH13-A	TraesCS7A02G358300.1	7A	528358838	528362130	553	58.95	5.98	Nucl	4
TaBLH13-B	TraesCS7B02G269400.1	7B	494215157	494218732	552	59.35	6.06	Nucl	4
TaBLH13-D	TraesCS7D02G364500.1	7D	470197383	470200834	550	59.21	6.06	Nucl	4
