# Supplementary material for: Genome-wide analysis of TALE superfamily in Triticum aestivum reveals TaKNOX11-A is involved in abiotic stress response
Source: BMC Genomics. 2022 Jan 31;23:89. doi: 10.1186/s12864-022-08324-y (PMC8805372; doi:10.1186/s12864-022-08324-y)
Supplement: Supplementary file 10 — Additional file 10: Table S10. Homoeologous TALE genes in wheat. [file 12864_2022_8324_MOESM10_ESM.xlsx]

## Sheet: Additional file 10 Table S10
Additional file 10: Table S10. Homoeologous TALE genes in wheat.
Number	Gene	Position	Gene	Position	Gene	Position
1	TaKNOX1-A	1A:56620439-56627879	TaKNOX1-B	1B:92875476-92883177	TaKNOX1-D	1D:57499591-57506801
2	TaKNOX2-A	1A:56917864-56924080	TaKNOX2-B	1B:93290065-93296250	TaKNOX2-D	1D:57954254-57961058
3			TaKNOX3-B	1B:172892474-172895596
4	TaKNOX4-A	2A:426376143-426381372	TaKNOX4-B	2B:362018342-362022349	TaKNOX4-D	2D:310300635-310305345
5	TaKNOX5-A	4A:569477140-569484723	TaKNOX5-B	4B:48100904-48108202	TaKNOX5-D	4D:32939486-32947358
6	TaKNOX6-A1	4A:594706438-594711422	TaKNOX6-B	4B:15921858-15926486	TaKNOX6-D1	4D:8592857-8598621
	TaKNOX6-A2	4A:594737635-594742883			TaKNOX6-D2	4D:8622536-8627952
7	TaKNOX7-A	4A:595046187-595056137	TaKNOX7-B	4B:15759954-15769797	TaKNOX7-D	4D:8402325-8412432
8	TaKNOX8-A	5A:597498967-597505578	TaKNOX8-B	5B:586275268-586281245	TaKNOX8-D	5D:478449155-478454431
9	TaKNOX9-A	5A:678268640-678273811	TaKNOX9-B	4B:639847073-639852246	TaKNOX9-D	4D:497944541-497949519
10			TaKNOX10-B	5B:628280959-628284329
11	TaKNOX11-A	6A:123536202-123541651
12			TaKNOX12-B	6B:188189380-188195518	TaKNOX12-D	6D:102467507-102472652
13	TaKNOX13-A	7A:699290572-699294504	TaKNOX13-B	7B:692600791-692604672
14					TaKNOX14-D	7D:607044614-607048699
15	TaBLH1-A	1A:333134461-333139522	TaBLH1-B	1B:342972636-342976850	TaBLH1-D	1D:269725551-269730325
16	TaBLH2-A	1A:479540489-479545436	TaBLH2-B	1B:507305694-507310796	TaBLH2-D	1D:378699220-378703710
17	TaBLH3-A	3A:612523359-612528093	TaBLH3-B	3B:624316576-624321548	TaBLH3-D	3D:470485929-470491323
18	TaBLH4-A	4A:16245465-16249343	TaBLH4-B	4B:563626875-563630295	TaBLH4-D	4D:450330441-450334022
19	TaBLH5-A	4A:489431937-489437985	TaBLH5-B	4B:130622726-130627144	TaBLH5-D	4D:93067569-93071438
20	TaBLH6-A	4A:564147522-564158490	TaBLH6-B	4B:55304680-55314381	TaBLH6-D	4D:37923747-37933879
21	TaBLH7-A	4A:593913526-593919054	TaBLH7-B	4B:18162017-18167541	TaBLH7-D	4D:9495779-9500707
22	TaBLH8-A	4A:594002369-594004620	TaBLH8-B	4B:18090873-18093975	TaBLH8-D	4D:9443514-9445575
23	TaBLH9-A	4A:731337831-731340635
24	TaBLH10-A	5A:4847805-4852706	TaBLH10-B	5B:7541069-7545930	TaBLH10-D	5D:7410320-7415303
25	TaBLH11-A	5A:678201685-678206636	TaBLH11-B	4B:639122052-639126868	TaBLH11-D	4D:497894374-497899062
26	TaBLH12-A	7A:8914366-8917369			TaBLH12-D	7D:8478306-8480935
27	TaBLH13-A	7A:528358838-528362130	TaBLH13-B	7B:494215157-494218732	TaBLH13-D	7D:470197383-470200834
