# Supplementary material for: Genome-wide analysis of TALE superfamily in Triticum aestivum reveals TaKNOX11-A is involved in abiotic stress response
Source: BMC Genomics. 2022 Jan 31;23:89. doi: 10.1186/s12864-022-08324-y (PMC8805372; doi:10.1186/s12864-022-08324-y)
Supplement: Supplementary file 11 — Additional file 11: Table S11. The Ka/Ks ratios of duplicated TALE gene pairs in wheat and other plants. [file 12864_2022_8324_MOESM11_ESM.xlsx]

## Sheet: Additional file 11 Table S11(1)
Additional file 11: Table S11. The Ka/Ks ratios of duplicated TALE gene pairs in wheat.
Gene 1	Gene 2	Duplication Type	identity/%	Ka	Ks	Ka/Ks
TaKNOX9-B	TaKNOX9-A	WGD or Segmental	99.02	0	0.0627375	0
TaKNOX9-D	TaKNOX9-D	WGD or Segmental	98.53	0.0028136	0.0941051	0.0298985
TaKNOX7-A	TaKNOX7-B	WGD or Segmental	94.13	0.0196342	0.104475	0.187931
TaKNOX2-B	TaKNOX2-D	WGD or Segmental	98.19	0.00439347	0.0547772	0.0802062
TaKNOX2-B	TaKNOX2-A	WGD or Segmental	97.83	0.00586513	0.0642595	0.0912727
TaKNOX2-B	TaKNOX1-D	WGD or Segmental	91.66	0.053429	0.229121	0.233191
TaKNOX2-B	TaKNOX1-A	WGD or Segmental	91.32	0.0605182	0.203038	0.298064
TaKNOX2-B	TaKNOX1-B	Tandem	90.22	0.0595657	0.235113	0.253349
TaBLH8-A	TaBLH8-D	WGD or Segmental	94.12	0.0359084	0.0923379	0.388881
TaBLH8-A	TaBLH8-B	WGD or Segmental	92.51	0.043269	0.114144	0.379074
TaBLH2-A	TaBLH2-D	WGD or Segmental	97.09	0.00772456	0.0936889	0.0824491
TaBLH2-A	TaBLH2-B	WGD or Segmental	95.08	0.0163113	0.110581	0.147506
TaKNOX4-B	TaKNOX4-A	WGD or Segmental	98.85	0.00503886	0.0343162	0.146836
TaKNOX4-B	TaKNOX4-D	WGD or Segmental	98.37	0.00630123	0.0521571	0.120812
TaBLH7-B	TaBLH7-A	WGD or Segmental	96.98	0.0109111	0.0990926	0.110111
TaBLH7-B	TaBLH7-D	WGD or Segmental	96.88	0.0102315	0.106814	0.0957882
TaBLH8-D	TaBLH8-B	WGD or Segmental	92.98	0.0410326	0.118631	0.345886
TaKNOX8-D	TaKNOX8-A	WGD or Segmental	96.18	0.00663428	0.0526532	0.125999
TaKNOX8-D	TaKNOX8-B	WGD or Segmental	98.01	0.00418996	0.0507886	0.0824979
TaKNOX6-A1	TaKNOX6-A2	Tandem	99.5	0.00133571	0.00432902	0.308548
TaKNOX6-A1	TaKNOX6-D2	WGD or Segmental	93.51	0.0520054	0.0541792	0.959876
TaKNOX6-A1	TaKNOX6-D1	WGD or Segmental	92.49	0.0670838	0.113647	0.59028
TaBLH9-A	TaBLH12-A	WGD or Segmental	91.98	0.0650112	0.181321	0.358543
TaBLH9-A	TaBLH12-D	WGD or Segmental	91.81	0.0580296	0.211835	0.273938
TaKNOX2-D	TaKNOX2-A	WGD or Segmental	98.43	0.00438919	0.045503	0.0964594
TaKNOX2-D	TaKNOX1-D	Tandem	91.41	0.0517904	0.25453	0.203474
TaKNOX2-D	TaKNOX1-A	WGD or Segmental	90.83	0.0588562	0.23959	0.245654
TaKNOX2-D	TaKNOX1-B	WGD or Segmental	89.73	0.0579041	0.266917	0.216937
TaKNOX8-B	TaKNOX8-A	WGD or Segmental	96.64	0.0042483	0.0610188	0.0696228
TaBLH4-A	TaBLH4-B	WGD or Segmental	97.13	0.0128807	0.0609844	0.211213
TaBLH4-A	TaBLH4-D	WGD or Segmental	96.9	0.00985236	0.0737998	0.133501
TaKNOX4-A	TaKNOX4-D	WGD or Segmental	99.33	0.00377597	0.0169619	0.222615
TaKNOX2-A	TaKNOX1-D	WGD or Segmental	91.53	0.0502354	0.254307	0.197538
TaKNOX2-A	TaKNOX1-A	Tandem	90.95	0.0572889	0.239382	0.23932
TaKNOX2-A	TaKNOX1-B	WGD or Segmental	90.1	0.0563359	0.254227	0.221597
TaKNOX1-A	TaKNOX1-D	WGD or Segmental	97.08	0.0177392	0.0546939	0.324336
TaKNOX1-A	TaKNOX1-B	WGD or Segmental	94.59	0.0381058	0.115613	0.329598
TaBLH6-D	TaBLH6-A	WGD or Segmental	97.2	0.0105142	0.0650159	0.161717
TaKNOX5-A	TaKNOX5-D	WGD or Segmental	98.9	0.00121237	0.0445174	0.0272335
TaKNOX5-A	TaKNOX5-B	WGD or Segmental	98.44	0.00121273	0.0613212	0.0197768
TaBLH3-A	TaBLH3-D	WGD or Segmental	96.19	0.0176402	0.0769397	0.229273
TaKNOX6-D2	TaKNOX6-A2	WGD or Segmental	93.61	0.053225	0.0589204	0.903337
TaKNOX6-D2	TaKNOX6-D1	Tandem	94.48	0.0515728	0.102674	0.502298
TaBLH12-D	TaBLH12-A	WGD or Segmental	94.35	0.0395686	0.126092	0.313806
TaKNOX5-B	TaKNOX5-B	WGD or Segmental	98.26	0	0.0745183	0
TaBLH10-D	TaBLH10-A	WGD or Segmental	97.9	0.00198983	0.0930286	0.0213894
TaBLH10-D	TaBLH10-B	WGD or Segmental	97.44	0.00799031	0.0930666	0.0858558
TaBLH4-D	TaBLH4-B	WGD or Segmental	97	0.0121399	0.0843166	0.14398
TaKNOX9-A	TaKNOX9-D	WGD or Segmental	97.75	0.00281294	0.126562	0.0222258
TaBLH5-D	TaBLH5-A	WGD or Segmental	98.5	0.00604436	0.0440378	0.137254
TaBLH5-D	TaBLH5-B	WGD or Segmental	97.2	0.00946065	0.0664008	0.142478
TaBLH7-A	TaBLH7-D	WGD or Segmental	97.29	0.00885267	0.0964687	0.0917673
TaKNOX6-A2	TaKNOX6-D1	WGD or Segmental	92.41	0.0643989	0.123139	0.522979
TaBLH13-B	TaBLH13-D	WGD or Segmental	96.99	0.0133679	0.0723611	0.184739
TaBLH13-B	TaBLH13-A	WGD or Segmental	93.26	0.031306	0.126325	0.247821
TaKNOX1-D	TaKNOX1-B	WGD or Segmental	94.59	0.0290792	0.141795	0.20508
TaBLH10-B	TaBLH10-A	WGD or Segmental	97.49	0.00598341	0.0983807	0.060819
TaBLH2-D	TaBLH2-B	WGD or Segmental	94.63	0.0171314	0.116405	0.147171

## Sheet: Additional file 11 Table S11(2)
Additional file 3: Table S3. The Ka/Ks ratios of duplicated TALE gene pairs bewteen wheat and other plants.
Gene 1	Gene 2	Ka	Ks	Ka/Ks
TraesCS1A02G072700.1	LOC_Os01g19694.1	0.171769	0.552647	0.310811
TraesCS1A02G072700.1	LOC_Os05g03884.1	0.120225	0.618446	0.194398
TraesCS1A02G183400.1	LOC_Os10g39030.1	0.213849	0.507559	0.421329
TraesCS1A02G281100.1	LOC_Os05g38120.1	0.103988	0.806983	0.12886
TraesCS1A02G281100.1	LOC_Os01g62920.1	0.178098	0.846382	0.210423
TraesCS1B02G091700.1	LOC_Os01g19694.1	0.141946	0.586331	0.242091
TraesCS1B02G091700.1	LOC_Os05g03884.1	0.0691788	0.612276	0.112986
TraesCS1B02G191800.1	LOC_Os10g39030.1	0.195884	0.524229	0.373661
TraesCS1B02G290200.1	LOC_Os05g38120.1	0.097593	0.743347	0.131289
TraesCS1B02G290200.1	LOC_Os01g62920.1	0.178178	0.862826	0.206505
TraesCS1D02G075600.1	LOC_Os01g19694.1	0.172812	0.585377	0.295214
TraesCS1D02G075600.1	LOC_Os05g03884.1	0.110308	0.60098	0.183547
TraesCS1D02G193800.1	LOC_Os10g39030.1	0.20605	0.511778	0.402616
TraesCS1D02G280300.1	LOC_Os05g38120.1	0.107235	0.760524	0.141001
TraesCS1D02G280300.1	LOC_Os01g62920.1	0.176794	0.787456	0.224513
TraesCS2D02G256400.1	LOC_Os07g03770.1	0.0648249	0.620894	0.104406
TraesCS3A02G363900.1	LOC_Os01g62920.1	0.142976	0.745176	0.191869
TraesCS3B02G396100.1	LOC_Os01g62920.1	0.152503	0.678255	0.224846
TraesCS3B02G396100.1	LOC_Os05g38120.1	0.199923	1.14126	0.175177
TraesCS4A02G022700.1	LOC_Os03g06930.1	0.153072	0.291422	0.525258
TraesCS4A02G200800.1	LOC_Os11g06020.1	0.15759	0.358374	0.439737
TraesCS4A02G200800.1	LOC_Os12g06340.1	0.363755	0.651175	0.558613
TraesCS4A02G256700.1	LOC_Os03g51690.2	0.0709857	0.31884	0.222637
TraesCS4B02G022000.1	LOC_Os03g47036.1	0.505679	0.918318	0.550658
TraesCS4B02G025400.1	LOC_Os03g47730.1	0.324969	0.529613	0.613596
TraesCS4B02G025500.1	LOC_Os03g47740.1	0.115111	0.605995	0.189953
TraesCS4B02G025500.1	LOC_Os12g43950.1	0.149614	1.17051	0.127819
TraesCS4B02G114600.1	LOC_Os12g06340.1	0.350804	0.629717	0.557082
TraesCS4B02G114600.1	LOC_Os11g06020.1	0.162932	0.368572	0.442063
TraesCS4B02G063100.1	LOC_Os03g52239.1	0.0920401	0.403541	0.228081
TraesCS4B02G057900.1	LOC_Os03g51690.2	0.0858234	0.31636	0.271284
TraesCS4B02G280700.1	LOC_Os03g06930.1	0.156945	0.289747	0.541661
TraesCS4B02G345600.1	LOC_Os03g03260.1	0.207371	0.476773	0.434948
TraesCS4B02G345600.1	LOC_Os10g39030.1	0.27854	0.620009	0.449252
TraesCS4B02G346100.1	LOC_Os03g03164.2	0.0410812	0.405378	0.101341
TraesCS4D02G019600.1	LOC_Os03g47016.1	0.126817	0.298613	0.424687
TraesCS4D02G022500.1	LOC_Os03g47730.1	0.326587	0.47747	0.683996
TraesCS4D02G058000.1	LOC_Os03g51690.2	0.0747687	0.321482	0.232575
TraesCS4D02G062100.1	LOC_Os03g52239.1	0.0931182	0.416878	0.22337
TraesCS4D02G111900.1	LOC_Os11g06020.1	0.15716	0.366984	0.428248
TraesCS4D02G111900.1	LOC_Os12g06340.1	0.365873	0.636491	0.574829
TraesCS4D02G279300.1	LOC_Os03g06930.1	0.147686	0.310119	0.476224
TraesCS4D02G340700.1	LOC_Os03g03260.1	0.219626	0.492342	0.446084
TraesCS4D02G341000.1	LOC_Os03g03164.2	0.0441717	0.41782	0.105719
TraesCS5A02G007800.1	LOC_Os12g43950.1	0.0626077	0.661409	0.0946581
TraesCS5A02G405900.1	LOC_Os03g56110.1	0.270941	0.631795	0.428844
TraesCS5A02G514700.1	LOC_Os03g03260.1	0.214959	0.48797	0.440517
TraesCS5A02G514700.1	LOC_Os10g39030.1	0.278487	0.630616	0.441611
TraesCS5A02G515000.1	LOC_Os03g03164.2	0.0403222	0.385925	0.104482
TraesCS5B02G006400.1	LOC_Os12g43950.1	0.066243	0.656224	0.100946
TraesCS5B02G410600.1	LOC_Os03g56110.1	0.254133	0.516771	0.491772
TraesCS5B02G410600.1	LOC_Os07g03770.1	0.188955	0.683331	0.27652
TraesCS5D02G013300.1	LOC_Os12g43950.1	0.0633496	0.627711	0.100922
TraesCS5D02G415900.1	LOC_Os03g56110.1	0.236043	0.548909	0.430023
TraesCS6A02G145500.1	LOC_Os02g08544.1	0.0240867	0.564925	0.042637
TraesCS6A02G145500.1	LOC_Os06g43860.1	0.0789476	0.986187	0.0800533
TraesCS6B02G173900.1	LOC_Os02g08544.1	0.0371194	0.542377	0.0684384
TraesCS6B02G173900.1	LOC_Os06g43860.1	0.082832	1.01537	0.0815781
TraesCS7A02G022600.1	LOC_Os06g01934.1	0.341222	0.87676	0.389185
TraesCS7A02G358300.1	LOC_Os02g13310.1	0.400708	0.715458	0.560073
TraesCS7A02G358300.1	LOC_Os06g36680.1	0.25852	0.525516	0.491936
TraesCS7B02G269400.1	LOC_Os02g13310.1	0.416246	0.693099	0.600558
TraesCS7B02G269400.1	LOC_Os06g36680.1	0.277678	0.561704	0.49435
TraesCS7D02G019800.1	LOC_Os06g01934.1	0.319538	0.976281	0.327302
TraesCS7D02G364500.1	LOC_Os06g36680.1	0.276144	0.528055	0.522946
TraesCS7D02G364500.1	LOC_Os02g13310.1	0.397789	0.654324	0.60794
TraesCS7D02G501000.1	LOC_Os06g43860.1	0.0481766	0.786107	0.061285
TraesCS1A02G072700.1	AET1Gv20185400.7	0.0200061	0.0616316	0.324608
TraesCS1A02G072800.1	AET1Gv20185800.1	0.00292398	0.0407956	0.071674
TraesCS1A02G183400.1	AET1Gv20492400.2	0.0164547	0.0820557	0.200531
TraesCS1A02G281100.1	AET1Gv20675200.1	0.00850251	0.0936482	0.090792
TraesCS1B02G091600.1	AET1Gv20185400.7	0.0313947	0.149291	0.210292
TraesCS1B02G191800.1	AET1Gv20492400.2	0.0139824	0.0825849	0.169309
TraesCS1B02G290200.1	AET3Gv20818000.6	0.314361	0.892725	0.352137
TraesCS1B02G290200.1	AET1Gv20675200.1	0.0179218	0.116353	0.154029
TraesCS1D02G075600.1	AET1Gv20185400.7	0.00513826	0.00659345	0.779298
TraesCS1D02G280300.1	AET3Gv20818000.6	0.314464	0.907564	0.346492
TraesCS3A02G363900.1	AET3Gv20818000.6	0.110236	0.218992	0.503381
TraesCS3B02G396100.1	AET1Gv20675200.1	0.19172	0.6209	0.308778
TraesCS3B02G396100.1	AET3Gv20818000.6	0.103034	0.236695	0.435302
TraesCS4A02G022700.1	AET4Gv20683900.2	0.00985734	0.078858	0.125001
TraesCS4A02G200800.1	AET4Gv20240700.1	0.00604436	0.0440378	0.137254
TraesCS4A02G256700.1	AET4Gv20120200.1	0.00121237	0.0445174	0.0272335
TraesCS4A02G289400.1	AET4Gv20038300.2	0.00885267	0.0964687	0.0917673
TraesCS4A02G289500.1	AET4Gv20038200.1	0.0359749	0.0990885	0.363059
TraesCS4A02G291900.1	AET4Gv20032900.1	0.0433893	0.0411414	1.05464
TraesCS4A02G292200.1	AET4Gv20032800.3	0.0219241	0.0711415	0.308175
TraesCS4B02G022000.1	AET4Gv20032900.1	0.101087	0.201781	0.500974
TraesCS4B02G025400.1	AET4Gv20038200.1	0.0408264	0.126594	0.322498
TraesCS4B02G025500.1	AET4Gv20038300.2	0.0102315	0.106814	0.0957882
TraesCS4B02G063100.1	AET4Gv20130100.3	0.0126815	0.0549836	0.230641
TraesCS4B02G114600.1	AET4Gv20240700.1	0.00946065	0.0664008	0.142478
TraesCS4B02G280700.1	AET4Gv20683900.2	0.012146	0.0894359	0.135807
TraesCS4B02G345600.1	AET4Gv20807900.2	0.00959895	0.114391	0.0839133
TraesCS4B02G346100.1	AET4Gv20808200.5	0.0042214	0.0890666	0.047396
TraesCS4D02G279300.1	AET4Gv20683900.2	0.0015083	0.00469118	0.321517
TraesCS4D02G279300.1	AET4Gv20683900.2	0.0015083	0.00469118	0.321517
TraesCS4D02G340700.1	AET4Gv20807900.2	0.00144283	0.00224803	0.641818
TraesCS4D02G341000.1	AET4Gv20808200.5	0.00140384	0.00468752	0.299484
TraesCS5A02G007800.1	AET4Gv20038300.2	0.156569	1.35938	0.115177
TraesCS5A02G007800.1	AET5Gv20023100.1	0.00132626	0.0929527	0.0142681
TraesCS5A02G405900.1	AET5Gv20935400.1	0.00663428	0.0526532	0.125999
TraesCS5A02G405900.1	AET2Gv20578200.1	0.181919	0.777239	0.234058
TraesCS5A02G514700.1	AET4Gv20807900.2	0.0194379	0.160508	0.121102
TraesCS5A02G515000.1	AET4Gv20808200.5	0.00422041	0.121374	0.0347718
TraesCS5B02G006400.1	AET5Gv20023100.1	0.00732281	0.0929906	0.0787479
TraesCS5B02G410600.1	AET2Gv20578200.1	0.175084	0.759569	0.230504
TraesCS5B02G410600.1	AET5Gv20935400.1	0.00418996	0.0507886	0.0824979
TraesCS6A02G145500.1	AET6Gv20374600.8	0.00287082	0.0389066	0.0737874
TraesCS6B02G173900.1	AET6Gv20374600.8	0.00147547	0.0448825	0.0328741
TraesCS7A02G022600.1	AET7Gv20040000.3	0.0366946	0.126227	0.290704
TraesCS7A02G358300.1	AET7Gv20904300.3	0.0717104	0.159816	0.448706
TraesCS7B02G269400.1	AET7Gv20904300.3	0.0623126	0.145987	0.426837
TraesCS7D02G019800.1	AET7Gv20040000.3	0.00455237	0.0118113	0.385426
TraesCS7D02G364500.1	AET7Gv20904300.3	0.0507175	0.0678931	0.747019
TraesCS7D02G501000.1	AET7Gv21255100.5	0.0196309	0.0299567	0.655308
