# Supplementary material for: Genome-wide analysis of TALE superfamily in Triticum aestivum reveals TaKNOX11-A is involved in abiotic stress response
Source: BMC Genomics. 2022 Jan 31;23:89. doi: 10.1186/s12864-022-08324-y (PMC8805372; doi:10.1186/s12864-022-08324-y)
Supplement: Supplementary file 12 — Additional file 12: Table S12. List of the 20 identified motifs in wheat TALE proteins. [file 12864_2022_8324_MOESM12_ESM.xlsx]

## Sheet: Additional file 12 Table S12
Additional file 12: Table S12. List of the 20 identified motifs in wheat TALE proteins.
	sequence	Width
Motif 1	HFLWPYPSESDKAALAEQTGLDRKQINNWFINQRKRLWKPMVEE	44
Motif 2	SMLEEVDRRYRHYYZQMQAVVSSFEAVAGSGAAAPYTALALRTISRHFRCLRDAIAAQLRAVRKALGEKD	70
Motif 3	AGMMPQNAWRPQRGLPERSVSVLRAWLFE	29
Motif 4	PELDZFMEAYCDLLVKYKEELTRPIQEAA	29
Motif 5	KAKIMAHPLYPALLAAYIDCQKVGAPPEV	29
Motif 6	KELKSELLQKYSGYLSSLREEFSKKRKKG	29
Motif 7	YPSDSEKLMLARQTGLTRSQISNWFINARVRLWKPMIEEMY	41
Motif 8	MYGPQAGVARVLRNSRYLKPAQELLDEFCS	30
Motif 9	KLPKDARQKLLHWWZ	15
Motif 10	TKGETPRLRYIDQQLRQQRAF	21
Motif 11	MEAVMACWELEQSLQSLTGASPGEGTGATMSDDEDNPVDSE	41
Motif 12	MATYYSSPGDERDPQTMYSPDPGGASYPVPSALGNLLYLNNPSSGPYTEFSGIJQPQQNFMELPGHPHEHASSRDPPARE	80
Motif 13	SSSSESGASAAPZJSSAERQELQNKKAKL	29
Motif 14	GGGGSGGVSLTLGLQHNNAGL	21
Motif 15	SFLTTIRSQLTKLCGGGATATSPHSDEMVGSSEDEPCSGDT	41
Motif 16	YSIHPGISRGGEGGAACSEASGVAGGASSPPPPPPPADLTE	41
Motif 17	QGPGQGLSLSLNTHILAPSLPYWSPKPDLLTPNSYQGDERI	41
Motif 18	QLSEFKANMGTAGLGGAPVSFHNEANPDDGFMNLLLKDQRPGEADGGLLLGBEVARF	57
Motif 19	RQKEMGSQLLHDFVA	15
Motif 20	EFLRSVEAQJDSFTLADH	16
