# Supplementary material for: Genome-wide analysis of TALE superfamily in Triticum aestivum reveals TaKNOX11-A is involved in abiotic stress response
Source: BMC Genomics. 2022 Jan 31;23:89. doi: 10.1186/s12864-022-08324-y (PMC8805372; doi:10.1186/s12864-022-08324-y)
Supplement: Supplementary file 13 — Additional file 13: Table S13. Cis-acting elements of 70 wheat TALE gene promoter regions. [file 12864_2022_8324_MOESM13_ESM.zip]

Archive with 2 entries (2 files):
- 1-Additional file 13.xlsx
- 2-Additional file 13.xlsx
