# Supplementary material for: Genome-wide analysis of TALE superfamily in Triticum aestivum reveals TaKNOX11-A is involved in abiotic stress response
Source: BMC Genomics. 2022 Jan 31;23:89. doi: 10.1186/s12864-022-08324-y (PMC8805372; doi:10.1186/s12864-022-08324-y)
Supplement: Supplementary file 13 — Additional file 13: Table S13. Cis-acting elements of 70 wheat TALE gene promoter regions. [file 12864_2022_8324_MOESM13_ESM.zip › 1-Additional file 13.xlsx]

## Sheet: Additional file 13 Table S13
Additional file 13: Table S13. Cis-acting elements of 70 wheat TALE gene promoter regions.
Gene name	cis-element name	Function	Sequence	Position	Length	Stand	Origin
TraesCS1A02G072700.1	W box		TTGACC	732	6	-	Arabidopsis thaliana
TraesCS1A02G072700.1		short_function	motif_sequence	22	4	-	organism
TraesCS1A02G072700.1		short_function	motif_sequence	75	4	+	organism
TraesCS1A02G072700.1		short_function	motif_sequence	97	4	+	organism
TraesCS1A02G072700.1		short_function	motif_sequence	136	4	-	organism
TraesCS1A02G072700.1		short_function	motif_sequence	283	4	-	organism
TraesCS1A02G072700.1		short_function	motif_sequence	415	4	-	organism
TraesCS1A02G072700.1		short_function	motif_sequence	617	4	-	organism
TraesCS1A02G072700.1		short_function	motif_sequence	626	4	-	organism
TraesCS1A02G072700.1		short_function	motif_sequence	718	4	-	organism
TraesCS1A02G072700.1		short_function	motif_sequence	822	4	-	organism
TraesCS1A02G072700.1		short_function	motif_sequence	926	4	-	organism
TraesCS1A02G072700.1		short_function	motif_sequence	1011	4	-	organism
TraesCS1A02G072700.1		short_function	motif_sequence	1025	4	+	organism
TraesCS1A02G072700.1		short_function	motif_sequence	1045	4	-	organism
TraesCS1A02G072700.1		short_function	motif_sequence	1160	4	+	organism
TraesCS1A02G072700.1		short_function	motif_sequence	1312	4	-	organism
TraesCS1A02G072700.1		short_function	motif_sequence	1474	4	+	organism
TraesCS1A02G072700.1		short_function	motif_sequence	1502	4	+	organism
TraesCS1A02G072700.1		short_function	motif_sequence	1913	4	+	organism
TraesCS1A02G072700.1		short_function	motif_sequence	1968	4	-	organism
TraesCS1A02G072700.1		short_function	motif_sequence	1993	4	-	organism
TraesCS1A02G072700.1	GARE-motif	gibberellin-responsive element	TCTGTTG	1870	7	+	Brassica oleracea
TraesCS1A02G072700.1	TGACG-motif	cis-acting regulatory element involved in the MeJA-responsiveness	TGACG	529	5	+	Hordeum vulgare
TraesCS1A02G072700.1	TGACG-motif	cis-acting regulatory element involved in the MeJA-responsiveness	TGACG	1349	5	+	Hordeum vulgare
TraesCS1A02G072700.1	TGACG-motif	cis-acting regulatory element involved in the MeJA-responsiveness	TGACG	1601	5	+	Hordeum vulgare
TraesCS1A02G072700.1	Myb		CAACTG	1949	6	+	Arabidopsis thaliana
TraesCS1A02G072700.1	as-1		TGACG	529	5	+	Arabidopsis thaliana
TraesCS1A02G072700.1	as-1		TGACG	1349	5	+	Arabidopsis thaliana
TraesCS1A02G072700.1	as-1		TGACG	1601	5	+	Arabidopsis thaliana
TraesCS1A02G072700.1	GATA-motif	part of a light responsive element	GATAGGA	756	7	+	Arabidopsis thaliana
TraesCS1A02G072700.1	CARE		CAACTCAC	1296	8	-	Oryza sativa
TraesCS1A02G072700.1	Sp1	light responsive element	GGGCGG	645	6	-	Oryza sativa
TraesCS1A02G072700.1	Sp1	light responsive element	GGGCGG	857	6	+	Oryza sativa
TraesCS1A02G072700.1	Sp1	light responsive element	GGGCGG	1403	6	-	Oryza sativa
TraesCS1A02G072700.1	G-Box	cis-acting regulatory element involved in light responsiveness	CACGTG	1414	6	-	Pisum sativum
TraesCS1A02G072700.1	CAAT-box	common cis-acting element in promoter and enhancer regions	CAAAT	56	5	+	Pisum sativum
TraesCS1A02G072700.1	CAAT-box		CAAT	314	4	+	Nicotiana glutinosa
TraesCS1A02G072700.1	CAAT-box		CAAT	320	4	+	Nicotiana glutinosa
TraesCS1A02G072700.1	CAAT-box		CAAT	768	4	+	Nicotiana glutinosa
TraesCS1A02G072700.1	CAAT-box	common cis-acting element in promoter and enhancer regions	CCAAT	1121	5	+	Arabidopsis thaliana
TraesCS1A02G072700.1	CAAT-box		CAAT	1122	4	+	Nicotiana glutinosa
TraesCS1A02G072700.1	CAAT-box		CAAT	1145	4	+	Nicotiana glutinosa
TraesCS1A02G072700.1	CAAT-box	common cis-acting element in promoter and enhancer regions	CAAAT	1462	5	-	Pisum sativum
TraesCS1A02G072700.1	CAAT-box	common cis-acting element in promoter and enhancer regions	CCAAT	1650	5	-	Arabidopsis thaliana
TraesCS1A02G072700.1	CAAT-box	common cis-acting element in promoter and enhancer regions	CAAAT	1696	5	-	Pisum sativum
TraesCS1A02G072700.1	CAAT-box		CAAT	1710	4	-	Nicotiana glutinosa
TraesCS1A02G072700.1	CAAT-box		CAAT	1887	4	-	Nicotiana glutinosa
TraesCS1A02G072700.1	CAAT-box		CAAT	1937	4	-	Nicotiana glutinosa
TraesCS1A02G072700.1	Unnamed__1		GCCACGTGGC	743	9	+	Petunia sp.
TraesCS1A02G072700.1	Unnamed__1		CGTGG	744	5	-	Zea mays
TraesCS1A02G072700.1	Unnamed__1		CGTGG	1001	5	+	Zea mays
TraesCS1A02G072700.1	Unnamed__1		CGTGG	1133	5	-	Zea mays
TraesCS1A02G072700.1	Unnamed__1		CGTGG	1391	5	-	Zea mays
TraesCS1A02G072700.1	Unnamed__1		CGTGG	1413	5	-	Zea mays
TraesCS1A02G072700.1	Unnamed__1		CGTGG	1782	5	-	Zea mays
TraesCS1A02G072700.1	Unnamed__1		CGTGG	1921	5	+	Zea mays
TraesCS1A02G072700.1	WUN-motif		AAATTACTA	37	9	+	Nicotiana glutinosa
TraesCS1A02G072700.1	WUN-motif		AAATTACTA	1662	9	+	Nicotiana glutinosa
TraesCS1A02G072700.1	ABRE3a		TACGTG	1919	6	+	Zea mays
TraesCS1A02G072700.1	G-box	cis-acting regulatory element involved in light responsiveness	CACGTC	990	6	-	Zea mays
TraesCS1A02G072700.1	G-box	cis-acting regulatory element involved in light responsiveness	CACGTC	1177	6	+	Zea mays
TraesCS1A02G072700.1	G-box	cis-acting regulatory element involved in light responsiveness	CACGTC	1353	6	-	Zea mays
TraesCS1A02G072700.1	G-box	cis-acting regulatory element involved in light responsiveness	CACGTG	1414	6	-	Arabidopsis thaliana
TraesCS1A02G072700.1	G-box	cis-acting regulatory element involved in light responsiveness	CACGAC	1837	6	+	Zea mays
TraesCS1A02G072700.1	G-box	cis-acting regulatory element involved in light responsiveness	TACGTG	1919	6	+	Arabidopsis thaliana
TraesCS1A02G072700.1	MBS	MYB binding site involved in drought-inducibility	CAACTG	1949	6	+	Arabidopsis thaliana
TraesCS1A02G072700.1	MYB		CAACCA	1003	6	-	Arabidopsis thaliana
TraesCS1A02G072700.1	MYB		CAACAG	1538	6	+	Arabidopsis thaliana
TraesCS1A02G072700.1	MYB		TAACCA	1554	6	+	Arabidopsis thaliana
TraesCS1A02G072700.1	MYB		CAACAG	1871	6	-	Arabidopsis thaliana
TraesCS1A02G072700.1	STRE		AGGGG	429	5	-	Arabidopsis thaliana
TraesCS1A02G072700.1	STRE		AGGGG	1149	5	-	Arabidopsis thaliana
TraesCS1A02G072700.1	STRE		AGGGG	1309	5	+	Arabidopsis thaliana
TraesCS1A02G072700.1	STRE		AGGGG	1639	5	-	Arabidopsis thaliana
TraesCS1A02G072700.1	STRE		AGGGG	1754	5	-	Arabidopsis thaliana
TraesCS1A02G072700.1	MYB-like sequence		TAACCA	1554	6	+	Arabidopsis thaliana
TraesCS1A02G072700.1	TCA		TCATCTTCAT	304	9	+	Pisum sativum
TraesCS1A02G072700.1	ABRE4		CACGTA	1919	6	-	Zea mays
TraesCS1A02G072700.1	Myb-binding site		CAACAG	1538	6	+	Nicotiana tabacum
TraesCS1A02G072700.1	Myb-binding site		CAACAG	1871	6	-	Nicotiana tabacum
TraesCS1A02G072700.1	AT~TATA-box		TATATA	190	6	+	Arabidopsis thaliana
TraesCS1A02G072700.1	ABRE	cis-acting element involved in the abscisic acid responsiveness	GCCGCGTGGC	743	9	-	Oryza sativa
TraesCS1A02G072700.1	ABRE	cis-acting element involved in the abscisic acid responsiveness	AACCCGG	891	7	+	Arabidopsis thaliana
TraesCS1A02G072700.1	ABRE	cis-acting element involved in the abscisic acid responsiveness	ACGTG	991	5	+	Arabidopsis thaliana
TraesCS1A02G072700.1	ABRE	cis-acting element involved in the abscisic acid responsiveness	ACGTG	1177	5	-	Arabidopsis thaliana
TraesCS1A02G072700.1	ABRE	cis-acting element involved in the abscisic acid responsiveness	ACGTG	1354	5	+	Arabidopsis thaliana
TraesCS1A02G072700.1	ABRE	cis-acting element involved in the abscisic acid responsiveness	CACGTG	1414	6	-	Arabidopsis thaliana
TraesCS1A02G072700.1	ABRE	cis-acting element involved in the abscisic acid responsiveness	ACGTG	1415	5	+	Arabidopsis thaliana
TraesCS1A02G072700.1	ABRE	cis-acting element involved in the abscisic acid responsiveness	CGCACGTGTC	1821	9	+	Hordeum vulgare
TraesCS1A02G072700.1	ABRE	cis-acting element involved in the abscisic acid responsiveness	ACGTG	1920	5	+	Arabidopsis thaliana
TraesCS1A02G072700.1	Unnamed__2		CCCCGG	728	6	-	Zea mays
TraesCS1A02G072700.1	Unnamed__2		CCCCGG	932	6	-	Zea mays
TraesCS1A02G072700.1	GT1-motif	light responsive element	GGTTAA	1688	6	-	Arabidopsis thaliana
TraesCS1A02G072700.1	TC-rich repeats	cis-acting element involved in defense and stress responsiveness	ATTCTCTAAC	1943	9	+	Nicotiana tabacum
TraesCS1A02G072700.1	TATA-box	core promoter element around -30 of transcription start	TATATA	190	6	+	Arabidopsis thaliana
TraesCS1A02G072700.1	TATA-box	core promoter element around -30 of transcription start	ATATAA	191	6	+	Brassica oleracea
TraesCS1A02G072700.1	TATA-box	core promoter element around -30 of transcription start	TATA	192	4	+	Arabidopsis thaliana
TraesCS1A02G072700.1	TATA-box	core promoter element around -30 of transcription start	ATTATA	630	6	+	Brassica napus
TraesCS1A02G072700.1	TATA-box	core promoter element around -30 of transcription start	TATAA	631	5	-	Arabidopsis thaliana
TraesCS1A02G072700.1	TATA-box	core promoter element around -30 of transcription start	TATA	632	4	+	Arabidopsis thaliana
TraesCS1A02G072700.1	TATA-box	core promoter element around -30 of transcription start	TATA	1213	4	-	Arabidopsis thaliana
TraesCS1A02G072700.1	TATA-box	core promoter element around -30 of transcription start	TATA	1528	4	-	Arabidopsis thaliana
TraesCS1A02G072700.1	TATA-box	core promoter element around -30 of transcription start	TATA	1795	4	-	Arabidopsis thaliana
TraesCS1A02G072700.1	GC-motif	?	AGCGCGCCG	722	9	+	Oryza sativa
TraesCS1A02G072700.1	GC-motif	enhancer-like element involved in anoxic specific inducibility	CCCCCG	1613	6	-	Zea mays
TraesCS1A02G072700.1	TCCC-motif	part of a light responsive element	TCTCCCT	482	7	-	Spinacia oleracea
TraesCS1A02G072700.1	ATCT-motif	part of a conserved DNA module involved in light responsiveness	AATCTAATCC	1118	9	+	Pisum sativum
TraesCS1A02G072700.1	AAGAA-motif		gGTAAAGAAA	1764	9	-	Avena sativa
TraesCS1A02G072700.1	Unnamed__4		CTCC	99	4	+	Petroselinum hortense
TraesCS1A02G072700.1	Unnamed__4		CTCC	179	4	+	Petroselinum hortense
TraesCS1A02G072700.1	Unnamed__4		CTCC	200	4	-	Petroselinum hortense
TraesCS1A02G072700.1	Unnamed__4		CTCC	221	4	-	Petroselinum hortense
TraesCS1A02G072700.1	Unnamed__4		CTCC	346	4	+	Petroselinum hortense
TraesCS1A02G072700.1	Unnamed__4		CTCC	484	4	-	Petroselinum hortense
TraesCS1A02G072700.1	Unnamed__4		CTCC	512	4	-	Petroselinum hortense
TraesCS1A02G072700.1	Unnamed__4		CTCC	563	4	-	Petroselinum hortense
TraesCS1A02G072700.1	Unnamed__4		CTCC	566	4	-	Petroselinum hortense
TraesCS1A02G072700.1	Unnamed__4		CTCC	626	4	-	Petroselinum hortense
TraesCS1A02G072700.1	Unnamed__4		CTCC	666	4	-	Petroselinum hortense
TraesCS1A02G072700.1	Unnamed__4		CTCC	680	4	-	Petroselinum hortense
TraesCS1A02G072700.1	Unnamed__4		CTCC	690	4	+	Petroselinum hortense
TraesCS1A02G072700.1	Unnamed__4		CTCC	760	4	-	Petroselinum hortense
TraesCS1A02G072700.1	Unnamed__4		CTCC	810	4	-	Petroselinum hortense
TraesCS1A02G072700.1	Unnamed__4		CTCC	822	4	-	Petroselinum hortense
TraesCS1A02G072700.1	Unnamed__4		CTCC	861	4	-	Petroselinum hortense
TraesCS1A02G072700.1	Unnamed__4		CTCC	896	4	-	Petroselinum hortense
TraesCS1A02G072700.1	Unnamed__4		CTCC	936	4	-	Petroselinum hortense
TraesCS1A02G072700.1	Unnamed__4		CTCC	1127	4	+	Petroselinum hortense
TraesCS1A02G072700.1	Unnamed__4		CTCC	1152	4	+	Petroselinum hortense
TraesCS1A02G072700.1	Unnamed__4		CTCC	1162	4	+	Petroselinum hortense
TraesCS1A02G072700.1	Unnamed__4		CTCC	1258	4	-	Petroselinum hortense
TraesCS1A02G072700.1	Unnamed__4		CTCC	1312	4	-	Petroselinum hortense
TraesCS1A02G072700.1	Unnamed__4		CTCC	1621	4	+	Petroselinum hortense
TraesCS1A02G072700.1	Unnamed__4		CTCC	1642	4	+	Petroselinum hortense
TraesCS1A02G072700.1	Unnamed__4		CTCC	1946	4	+	Petroselinum hortense
TraesCS1A02G072700.1	Unnamed__4		CTCC	1987	4	-	Petroselinum hortense
TraesCS1A02G072700.1	Unnamed__4		CTCC	1993	4	-	Petroselinum hortense
TraesCS1A02G072700.1	CGTCA-motif	cis-acting regulatory element involved in the MeJA-responsiveness	CGTCA	529	5	-	Hordeum vulgare
TraesCS1A02G072700.1	CGTCA-motif	cis-acting regulatory element involved in the MeJA-responsiveness	CGTCA	1349	5	-	Hordeum vulgare
TraesCS1A02G072700.1	CGTCA-motif	cis-acting regulatory element involved in the MeJA-responsiveness	CGTCA	1601	5	-	Hordeum vulgare
TraesCS1A02G072800.1	TC-rich repeats	cis-acting element involved in defense and stress responsiveness	ATTCTCTAAC	1024	9	-	Nicotiana tabacum
TraesCS1A02G072800.1	re2f-1		GCGGGAAA	485	8	-	Oryza sativa
TraesCS1A02G072800.1	P-box	gibberellin-responsive element	CCTTTTG	1192	7	-	Oryza sativa
TraesCS1A02G072800.1	TCCC-motif	part of a light responsive element	TCTCCCT	304	7	-	Spinacia oleracea
TraesCS1A02G072800.1	TCCC-motif	part of a light responsive element	TCTCCCT	896	7	+	Spinacia oleracea
TraesCS1A02G072800.1	MYC		CAATTG	1133	6	-	Arabidopsis thaliana
TraesCS1A02G072800.1	MYC		CATGTG	1140	6	-	Arabidopsis thaliana
TraesCS1A02G072800.1	GC-motif	enhancer-like element involved in anoxic specific inducibility	CCCCCG	69	6	-	Zea mays
TraesCS1A02G072800.1	GC-motif	enhancer-like element involved in anoxic specific inducibility	CCCCCG	85	6	+	Zea mays
TraesCS1A02G072800.1	GC-motif	?	AGCGCGCCG	589	9	+	Oryza sativa
TraesCS1A02G072800.1	GC-motif	enhancer-like element involved in anoxic specific inducibility	CCCCCG	1985	6	-	Zea mays
TraesCS1A02G072800.1	TATA-box	core promoter element around -30 of transcription start	TATATA	376	6	+	Arabidopsis thaliana
TraesCS1A02G072800.1	TATA-box	core promoter element around -30 of transcription start	TATA	378	4	+	Arabidopsis thaliana
TraesCS1A02G072800.1	TATA-box	core promoter element around -30 of transcription start	TATAA	810	5	-	Arabidopsis thaliana
TraesCS1A02G072800.1	TATA-box	core promoter element around -30 of transcription start	TATA	811	4	+	Arabidopsis thaliana
TraesCS1A02G072800.1	TATA-box	core promoter element around -30 of transcription start	ATATAT	1087	6	-	Brassica napus
TraesCS1A02G072800.1	TATA-box	core promoter element around -30 of transcription start	TATA	1088	4	-	Arabidopsis thaliana
TraesCS1A02G072800.1	TATA-box	core promoter element around -30 of transcription start	TATAA	1182	5	-	Arabidopsis thaliana
TraesCS1A02G072800.1	TATA-box	core promoter element around -30 of transcription start	TATA	1183	4	-	Arabidopsis thaliana
TraesCS1A02G072800.1	TATA-box	core promoter element around -30 of transcription start	TATA	1762	4	-	Arabidopsis thaliana
TraesCS1A02G072800.1	STRE		AGGGG	274	5	+	Arabidopsis thaliana
TraesCS1A02G072800.1	STRE		AGGGG	886	5	-	Arabidopsis thaliana
TraesCS1A02G072800.1	STRE		AGGGG	892	5	-	Arabidopsis thaliana
TraesCS1A02G072800.1	STRE		AGGGG	1332	5	-	Arabidopsis thaliana
TraesCS1A02G072800.1	STRE		AGGGG	1795	5	-	Arabidopsis thaliana
TraesCS1A02G072800.1	MYB-like sequence		TAACCA	821	6	+	Arabidopsis thaliana
TraesCS1A02G072800.1	MYB-like sequence		TAACCA	1863	6	+	Arabidopsis thaliana
TraesCS1A02G072800.1	TCA		TCATCTTCAT	1728	9	+	Pisum sativum
TraesCS1A02G072800.1	Unnamed__2		CCCCGG	86	6	+	Zea mays
TraesCS1A02G072800.1	Unnamed__2		CCCCGG	219	6	-	Zea mays
TraesCS1A02G072800.1	ABRE	cis-acting element involved in the abscisic acid responsiveness	GCAACGTGTC	522	9	+	Hordeum vulgare
TraesCS1A02G072800.1	ABRE	cis-acting element involved in the abscisic acid responsiveness	GCCGCGTGGC	544	9	-	Oryza sativa
TraesCS1A02G072800.1	ABRE	cis-acting element involved in the abscisic acid responsiveness	AACCCGG	595	7	-	Arabidopsis thaliana
TraesCS1A02G072800.1	ABRE	cis-acting element involved in the abscisic acid responsiveness	ACGTG	689	5	+	Arabidopsis thaliana
TraesCS1A02G072800.1	ABRE	cis-acting element involved in the abscisic acid responsiveness	AACCCGG	784	7	+	Arabidopsis thaliana
TraesCS1A02G072800.1	CTAG-motif		ACTAGCAGAA	1848	9	-	Avena sativa
TraesCS1A02G072800.1	GC-repeat	?	GGCCTCGCCACG	46	11	+	Oryza sativa
TraesCS1A02G072800.1	AT~TATA-box		TATATA	376	6	+	Arabidopsis thaliana
TraesCS1A02G072800.1	DRE core		GCCGAC	109	6	-	Arabidopsis thaliana
TraesCS1A02G072800.1	DRE core		GCCGAC	424	6	-	Arabidopsis thaliana
TraesCS1A02G072800.1	CGTCA-motif	cis-acting regulatory element involved in the MeJA-responsiveness	CGTCA	687	5	-	Hordeum vulgare
TraesCS1A02G072800.1	Unnamed__4		CTCC	6	4	-	Petroselinum hortense
TraesCS1A02G072800.1	Unnamed__4		CTCC	83	4	+	Petroselinum hortense
TraesCS1A02G072800.1	Unnamed__4		CTCC	100	4	+	Petroselinum hortense
TraesCS1A02G072800.1	Unnamed__4		CTCC	157	4	-	Petroselinum hortense
TraesCS1A02G072800.1	Unnamed__4		CTCC	167	4	+	Petroselinum hortense
TraesCS1A02G072800.1	Unnamed__4		CTCC	178	4	-	Petroselinum hortense
TraesCS1A02G072800.1	Unnamed__4		CTCC	217	4	+	Petroselinum hortense
TraesCS1A02G072800.1	Unnamed__4		CTCC	252	4	-	Petroselinum hortense
TraesCS1A02G072800.1	Unnamed__4		CTCC	272	4	-	Petroselinum hortense
TraesCS1A02G072800.1	Unnamed__4		CTCC	296	4	-	Petroselinum hortense
TraesCS1A02G072800.1	Unnamed__4		CTCC	306	4	-	Petroselinum hortense
TraesCS1A02G072800.1	Unnamed__4		CTCC	312	4	-	Petroselinum hortense
TraesCS1A02G072800.1	Unnamed__4		CTCC	315	4	-	Petroselinum hortense
TraesCS1A02G072800.1	Unnamed__4		CTCC	418	4	-	Petroselinum hortense
TraesCS1A02G072800.1	Unnamed__4		CTCC	652	4	+	Petroselinum hortense
TraesCS1A02G072800.1	Unnamed__4		CTCC	732	4	-	Petroselinum hortense
TraesCS1A02G072800.1	Unnamed__4		CTCC	880	4	+	Petroselinum hortense
TraesCS1A02G072800.1	Unnamed__4		CTCC	889	4	+	Petroselinum hortense
TraesCS1A02G072800.1	Unnamed__4		CTCC	897	4	+	Petroselinum hortense
TraesCS1A02G072800.1	Unnamed__4		CTCC	1073	4	+	Petroselinum hortense
TraesCS1A02G072800.1	Unnamed__4		CTCC	1112	4	+	Petroselinum hortense
TraesCS1A02G072800.1	Unnamed__4		CTCC	1175	4	-	Petroselinum hortense
TraesCS1A02G072800.1	Unnamed__4		CTCC	1272	4	+	Petroselinum hortense
TraesCS1A02G072800.1	Unnamed__4		CTCC	1489	4	+	Petroselinum hortense
TraesCS1A02G072800.1	Unnamed__4		CTCC	1546	4	+	Petroselinum hortense
TraesCS1A02G072800.1	Unnamed__4		CTCC	1549	4	+	Petroselinum hortense
TraesCS1A02G072800.1	Unnamed__4		CTCC	1556	4	+	Petroselinum hortense
TraesCS1A02G072800.1	Unnamed__4		CTCC	1596	4	+	Petroselinum hortense
TraesCS1A02G072800.1	Unnamed__4		CTCC	1631	4	+	Petroselinum hortense
TraesCS1A02G072800.1	Unnamed__4		CTCC	1707	4	+	Petroselinum hortense
TraesCS1A02G072800.1	Unnamed__4		CTCC	1739	4	+	Petroselinum hortense
TraesCS1A02G072800.1	Unnamed__4		CTCC	1744	4	+	Petroselinum hortense
TraesCS1A02G072800.1	Unnamed__4		CTCC	1807	4	+	Petroselinum hortense
TraesCS1A02G072800.1	Unnamed__4		CTCC	1908	4	-	Petroselinum hortense
TraesCS1A02G072800.1	Unnamed__4		CTCC	1925	4	-	Petroselinum hortense
TraesCS1A02G072800.1	Unnamed__4		CTCC	1993	4	-	Petroselinum hortense
TraesCS1A02G072800.1	CCAAT-box	MYBHv1 binding site	CAACGG	66	6	+	Hordeum vulgare
TraesCS1A02G072800.1	CCAAT-box	MYBHv1 binding site	CAACGG	198	6	-	Hordeum vulgare
TraesCS1A02G072800.1	CCAAT-box	MYBHv1 binding site	CAACGG	504	6	-	Hordeum vulgare
TraesCS1A02G072800.1	Myb		TAACTG	830	6	-	Arabidopsis thaliana
TraesCS1A02G072800.1	Myb		CAACTG	1867	6	+	Arabidopsis thaliana
TraesCS1A02G072800.1	TGACG-motif	cis-acting regulatory element involved in the MeJA-responsiveness	TGACG	687	5	+	Hordeum vulgare
TraesCS1A02G072800.1	MYB recognition site		CCGTTG	66	6	-	Arabidopsis thaliana
TraesCS1A02G072800.1	MYB recognition site		CCGTTG	198	6	+	Arabidopsis thaliana
TraesCS1A02G072800.1	MYB recognition site		CCGTTG	504	6	+	Arabidopsis thaliana
TraesCS1A02G072800.1	LTR	cis-acting element involved in low-temperature responsiveness	CCGAAA	625	6	-	Hordeum vulgare
TraesCS1A02G072800.1	W box		TTGACC	771	6	+	Arabidopsis thaliana
TraesCS1A02G072800.1	W box		TTGACC	798	6	+	Arabidopsis thaliana
TraesCS1A02G072800.1	W box		TTGACC	1217	6	-	Arabidopsis thaliana
TraesCS1A02G072800.1		short_function	motif_sequence	124	4	+	organism
TraesCS1A02G072800.1		short_function	motif_sequence	142	4	+	organism
TraesCS1A02G072800.1		short_function	motif_sequence	152	4	-	organism
TraesCS1A02G072800.1		short_function	motif_sequence	170	4	+	organism
TraesCS1A02G072800.1		short_function	motif_sequence	252	4	-	organism
TraesCS1A02G072800.1		short_function	motif_sequence	258	4	-	organism
TraesCS1A02G072800.1		short_function	motif_sequence	296	4	-	organism
TraesCS1A02G072800.1		short_function	motif_sequence	306	4	-	organism
TraesCS1A02G072800.1		short_function	motif_sequence	351	4	-	organism
TraesCS1A02G072800.1		short_function	motif_sequence	670	4	-	organism
TraesCS1A02G072800.1		short_function	motif_sequence	732	4	-	organism
TraesCS1A02G072800.1		short_function	motif_sequence	895	4	+	organism
TraesCS1A02G072800.1		short_function	motif_sequence	958	4	-	organism
TraesCS1A02G072800.1		short_function	motif_sequence	1050	4	-	organism
TraesCS1A02G072800.1		short_function	motif_sequence	1071	4	+	organism
TraesCS1A02G072800.1		short_function	motif_sequence	1175	4	-	organism
TraesCS1A02G072800.1		short_function	motif_sequence	1634	4	+	organism
TraesCS1A02G072800.1		short_function	motif_sequence	1730	4	+	organism
TraesCS1A02G072800.1		short_function	motif_sequence	1742	4	+	organism
TraesCS1A02G072800.1		short_function	motif_sequence	1798	4	+	organism
TraesCS1A02G072800.1		short_function	motif_sequence	1886	4	+	organism
TraesCS1A02G072800.1		short_function	motif_sequence	1902	4	-	organism
TraesCS1A02G072800.1		short_function	motif_sequence	1908	4	-	organism
TraesCS1A02G072800.1		short_function	motif_sequence	1938	4	+	organism
TraesCS1A02G072800.1		short_function	motif_sequence	1993	4	-	organism
TraesCS1A02G072800.1	NON		CAACGGCCACG	499	10	-	Nicotiana tabacum
TraesCS1A02G072800.1	Unnamed__1		CGTGG	53	5	-	Zea mays
TraesCS1A02G072800.1	Sp1	light responsive element	GGGCGG	281	6	+	Oryza sativa
TraesCS1A02G072800.1	Sp1	light responsive element	GGGCGG	321	6	+	Oryza sativa
TraesCS1A02G072800.1	Sp1	light responsive element	GGGCGG	1623	6	-	Oryza sativa
TraesCS1A02G072800.1	CAAT-box		CAAT	448	4	+	Nicotiana glutinosa
TraesCS1A02G072800.1	CAAT-box		CAAT	480	4	-	Nicotiana glutinosa
TraesCS1A02G072800.1	CAAT-box	common cis-acting element in promoter and enhancer regions	CCAAT	803	5	+	Arabidopsis thaliana
TraesCS1A02G072800.1	CAAT-box		CAAT	804	4	+	Nicotiana glutinosa
TraesCS1A02G072800.1	CAAT-box		CAAT	873	4	-	Nicotiana glutinosa
TraesCS1A02G072800.1	CAAT-box		CAAT	930	4	-	Nicotiana glutinosa
TraesCS1A02G072800.1	CAAT-box		CAAT	990	4	-	Nicotiana glutinosa
TraesCS1A02G072800.1	CAAT-box	common cis-acting element in promoter and enhancer regions	CAAAT	1032	5	-	Pisum sativum
TraesCS1A02G072800.1	CAAT-box		CAAT	1054	4	-	Nicotiana glutinosa
TraesCS1A02G072800.1	CAAT-box		CAAT	1091	4	-	Nicotiana glutinosa
TraesCS1A02G072800.1	CAAT-box		CAAT	1098	4	+	Nicotiana glutinosa
TraesCS1A02G072800.1	CAAT-box		CAAT	1133	4	+	Nicotiana glutinosa
TraesCS1A02G072800.1	CAAT-box		CAAT	1135	4	-	Nicotiana glutinosa
TraesCS1A02G072800.1	CAAT-box		CAAT	1155	4	+	Nicotiana glutinosa
TraesCS1A02G072800.1	CAAT-box	common cis-acting element in promoter and enhancer regions	CCAAT	1224	5	-	Arabidopsis thaliana
TraesCS1A02G072800.1	CAAT-box		CAAT	1313	4	-	Nicotiana glutinosa
TraesCS1A02G072800.1	CAAT-box		CAAT	1485	4	-	Nicotiana glutinosa
TraesCS1A02G072800.1	CAAT-box	common cis-acting element in promoter and enhancer regions	CCAAT	1519	5	+	Arabidopsis thaliana
TraesCS1A02G072800.1	CAAT-box		CAAT	1520	4	+	Nicotiana glutinosa
TraesCS1A02G072800.1	O2-site	cis-acting regulatory element involved in zein metabolism regulation	GATGATGTGG	532	9	+	Zea mays
TraesCS1A02G072800.1	O2-site	cis-acting regulatory element involved in zein metabolism regulation	GTTGACGTGA	685	9	+	Zea mays
TraesCS1A02G072800.1	G-box	cis-acting regulatory element involved in light responsiveness	CACGAC	15	6	+	Zea mays
TraesCS1A02G072800.1	G-box	cis-acting regulatory element involved in light responsiveness	CACGTC	688	6	-	Zea mays
TraesCS1A02G072800.1	G-box	cis-acting regulatory element involved in light responsiveness	TAACACGTAG	994	9	-	Brassica oleracea
TraesCS1A02G072800.1	G-box	cis-acting regulatory element involved in light responsiveness	CACGAC	1128	6	+	Zea mays
TraesCS1A02G072800.1	MYB		TAACCA	821	6	+	Arabidopsis thaliana
TraesCS1A02G072800.1	MYB		TAACCA	1863	6	+	Arabidopsis thaliana
TraesCS1A02G072800.1	MBS	MYB binding site involved in drought-inducibility	CAACTG	1867	6	+	Arabidopsis thaliana
TraesCS1A02G072800.1	as-1		TGACG	687	5	+	Arabidopsis thaliana
TraesCS1A02G183400.1	Unnamed__4		CTCC	49	4	+	Petroselinum hortense
TraesCS1A02G183400.1	Unnamed__4		CTCC	111	4	-	Petroselinum hortense
TraesCS1A02G183400.1	Unnamed__4		CTCC	270	4	+	Petroselinum hortense
TraesCS1A02G183400.1	Unnamed__4		CTCC	367	4	-	Petroselinum hortense
TraesCS1A02G183400.1	Unnamed__4		CTCC	533	4	-	Petroselinum hortense
TraesCS1A02G183400.1	Unnamed__4		CTCC	634	4	-	Petroselinum hortense
TraesCS1A02G183400.1	Unnamed__4		CTCC	696	4	+	Petroselinum hortense
TraesCS1A02G183400.1	Unnamed__4		CTCC	935	4	+	Petroselinum hortense
TraesCS1A02G183400.1	Unnamed__4		CTCC	958	4	+	Petroselinum hortense
TraesCS1A02G183400.1	Unnamed__4		CTCC	1044	4	-	Petroselinum hortense
TraesCS1A02G183400.1	Unnamed__4		CTCC	1048	4	-	Petroselinum hortense
TraesCS1A02G183400.1	Unnamed__4		CTCC	1073	4	-	Petroselinum hortense
TraesCS1A02G183400.1	Unnamed__4		CTCC	1079	4	+	Petroselinum hortense
TraesCS1A02G183400.1	Unnamed__4		CTCC	1136	4	-	Petroselinum hortense
TraesCS1A02G183400.1	Unnamed__4		CTCC	1179	4	+	Petroselinum hortense
TraesCS1A02G183400.1	Unnamed__4		CTCC	1318	4	+	Petroselinum hortense
TraesCS1A02G183400.1	Unnamed__4		CTCC	1323	4	-	Petroselinum hortense
TraesCS1A02G183400.1	Unnamed__4		CTCC	1373	4	-	Petroselinum hortense
TraesCS1A02G183400.1	Unnamed__4		CTCC	1455	4	+	Petroselinum hortense
TraesCS1A02G183400.1	Unnamed__4		CTCC	1476	4	+	Petroselinum hortense
TraesCS1A02G183400.1	Unnamed__4		CTCC	1533	4	+	Petroselinum hortense
TraesCS1A02G183400.1	Unnamed__4		CTCC	1560	4	-	Petroselinum hortense
TraesCS1A02G183400.1	Unnamed__4		CTCC	1588	4	+	Petroselinum hortense
TraesCS1A02G183400.1	Unnamed__4		CTCC	1660	4	+	Petroselinum hortense
TraesCS1A02G183400.1	Unnamed__4		CTCC	1663	4	+	Petroselinum hortense
TraesCS1A02G183400.1	Unnamed__4		CTCC	1666	4	+	Petroselinum hortense
TraesCS1A02G183400.1	Unnamed__4		CTCC	1669	4	+	Petroselinum hortense
TraesCS1A02G183400.1	Unnamed__4		CTCC	1684	4	+	Petroselinum hortense
TraesCS1A02G183400.1	Unnamed__4		CTCC	1748	4	+	Petroselinum hortense
TraesCS1A02G183400.1	Unnamed__4		CTCC	1759	4	+	Petroselinum hortense
TraesCS1A02G183400.1	Unnamed__4		CTCC	1784	4	+	Petroselinum hortense
TraesCS1A02G183400.1	Unnamed__4		CTCC	1807	4	+	Petroselinum hortense
TraesCS1A02G183400.1	Unnamed__4		CTCC	1834	4	+	Petroselinum hortense
TraesCS1A02G183400.1	Unnamed__4		CTCC	1838	4	+	Petroselinum hortense
TraesCS1A02G183400.1	Unnamed__4		CTCC	1878	4	+	Petroselinum hortense
TraesCS1A02G183400.1	Unnamed__4		CTCC	1953	4	-	Petroselinum hortense
TraesCS1A02G183400.1	Unnamed__4		CTCC	1975	4	-	Petroselinum hortense
TraesCS1A02G183400.1	Unnamed__4		CTCC	1980	4	-	Petroselinum hortense
TraesCS1A02G183400.1	ERE		ATTTTAAA	166	8	+	Nicotiana glutinos
TraesCS1A02G183400.1	AAGAA-motif		gGTAAAGAAA	878	9	+	Avena sativa
TraesCS1A02G183400.1	AAGAA-motif		GAAAGAA	1905	7	-	Avena sativa
TraesCS1A02G183400.1	AAGAA-motif		gGTAAAGAAA	1908	9	-	Avena sativa
TraesCS1A02G183400.1	AAGAA-motif		GAAAGAA	1909	7	-	Avena sativa
TraesCS1A02G183400.1	CCGTCC-box		CCGTCC	1181	6	+	Petroselinum hortense
TraesCS1A02G183400.1	CCGTCC-box		CCGTCC	1929	6	+	Petroselinum hortense
TraesCS1A02G183400.1	CCGTCC-box		CCGTCC	1933	6	+	Petroselinum hortense
TraesCS1A02G183400.1	CCAAT-box	MYBHv1 binding site	CAACGG	1040	6	+	Hordeum vulgare
TraesCS1A02G183400.1	WRE3		CCACCT	127	6	+	Pisum sativum
TraesCS1A02G183400.1	2	cis-regulatory element involved in endosperm expression	TGAGTCA	152	7	-	Oryza sativa
TraesCS1A02G183400.1	DRE core		GCCGAC	1023	6	-	Arabidopsis thaliana
TraesCS1A02G183400.1	DRE core		GCCGAC	1278	6	-	Arabidopsis thaliana
TraesCS1A02G183400.1	CGTCA-motif	cis-acting regulatory element involved in the MeJA-responsiveness	CGTCA	832	5	+	Hordeum vulgare
TraesCS1A02G183400.1	CGTCA-motif	cis-acting regulatory element involved in the MeJA-responsiveness	CGTCA	849	5	-	Hordeum vulgare
TraesCS1A02G183400.1	CGTCA-motif	cis-acting regulatory element involved in the MeJA-responsiveness	CGTCA	1458	5	+	Hordeum vulgare
TraesCS1A02G183400.1	CGTCA-motif	cis-acting regulatory element involved in the MeJA-responsiveness	CGTCA	1592	5	-	Hordeum vulgare
TraesCS1A02G183400.1	CCGTCC motif		CCGTCC	1181	6	+	Nicotiana tabacum
TraesCS1A02G183400.1	CCGTCC motif		CCGTCC	1929	6	+	Nicotiana tabacum
TraesCS1A02G183400.1	CCGTCC motif		CCGTCC	1933	6	+	Nicotiana tabacum
TraesCS1A02G183400.1	STRE		AGGGG	226	5	-	Arabidopsis thaliana
TraesCS1A02G183400.1	STRE		AGGGG	875	5	+	Arabidopsis thaliana
TraesCS1A02G183400.1	STRE		AGGGG	1310	5	-	Arabidopsis thaliana
TraesCS1A02G183400.1	STRE		AGGGG	1831	5	-	Arabidopsis thaliana
TraesCS1A02G183400.1	ARE	cis-acting regulatory element essential for the anaerobic induction	AAACCA	102	6	-	Zea mays
TraesCS1A02G183400.1	ARE	cis-acting regulatory element essential for the anaerobic induction	AAACCA	821	6	+	Zea mays
TraesCS1A02G183400.1	ABRE4		CACGTA	1244	6	-	Zea mays
TraesCS1A02G183400.1	Unnamed__2		CCCCGG	1262	6	+	Zea mays
TraesCS1A02G183400.1	ABRE	cis-acting element involved in the abscisic acid responsiveness	AACCCGG	1130	7	+	Arabidopsis thaliana
TraesCS1A02G183400.1	ABRE	cis-acting element involved in the abscisic acid responsiveness	CGTACGTGCA	1242	9	+	Hordeum vulgare
TraesCS1A02G183400.1	ABRE	cis-acting element involved in the abscisic acid responsiveness	ACGTG	1245	5	+	Arabidopsis thaliana
TraesCS1A02G183400.1	ABRE	cis-acting element involved in the abscisic acid responsiveness	TACGGTC	1494	7	-	Arabidopsis thaliana
TraesCS1A02G183400.1	Myb-binding site		CAACAG	74	6	+	Nicotiana tabacum
TraesCS1A02G183400.1	MYC		CATTTG	298	6	-	Arabidopsis thaliana
TraesCS1A02G183400.1	MYC		CATGTG	421	6	-	Arabidopsis thaliana
TraesCS1A02G183400.1	TCCC-motif	part of a light responsive element	TCTCCCT	1046	7	-	Spinacia oleracea
TraesCS1A02G183400.1	TCCC-motif	part of a light responsive element	TCTCCCT	1078	7	+	Spinacia oleracea
TraesCS1A02G183400.1	GC-motif	enhancer-like element involved in anoxic specific inducibility	CCCCCG	1261	6	+	Zea mays
TraesCS1A02G183400.1	TATA-box	core promoter element around -30 of transcription start	TATACA	592	6	-	Helianthus annuus
TraesCS1A02G183400.1	TATA-box	core promoter element around -30 of transcription start	TATA	594	4	+	Arabidopsis thaliana
TraesCS1A02G183400.1	TATA-box	core promoter element around -30 of transcription start	TATA	778	4	+	Arabidopsis thaliana
TraesCS1A02G183400.1	TATA-box	core promoter element around -30 of transcription start	TATA	1565	4	-	Arabidopsis thaliana
TraesCS1A02G183400.1	TATA-box	core promoter element around -30 of transcription start	TATA	1990	4	-	Arabidopsis thaliana
TraesCS1A02G183400.1	as-1		TGACG	832	5	-	Arabidopsis thaliana
TraesCS1A02G183400.1	as-1		TGACG	849	5	+	Arabidopsis thaliana
TraesCS1A02G183400.1	as-1		TGACG	1458	5	-	Arabidopsis thaliana
TraesCS1A02G183400.1	as-1		TGACG	1592	5	+	Arabidopsis thaliana
TraesCS1A02G183400.1	GATA-motif	part of a light responsive element	GATAGGG	385	7	-	Pisum sativum
TraesCS1A02G183400.1	GATA-motif	part of a light responsive element	GATAGGA	630	7	+	Arabidopsis thaliana
TraesCS1A02G183400.1	Box 4	part of a conserved DNA module involved in light responsiveness	ATTAAT	678	6	+	Petroselinum crispum
TraesCS1A02G183400.1	Myc		TCTCTTA	95	7	-	Arabidopsis thaliana
TraesCS1A02G183400.1	Unnamed__1		CGTGG	722	5	-	Zea mays
TraesCS1A02G183400.1	Unnamed__1		CGTGG	1246	5	+	Zea mays
TraesCS1A02G183400.1	Unnamed__1		CGTGG	1578	5	+	Zea mays
TraesCS1A02G183400.1	Sp1	light responsive element	GGGCGG	618	6	+	Oryza sativa
TraesCS1A02G183400.1	Sp1	light responsive element	GGGCGG	1629	6	+	Oryza sativa
TraesCS1A02G183400.1	Sp1	light responsive element	GGGCGG	1633	6	+	Oryza sativa
TraesCS1A02G183400.1	CAAT-box		CAAT	15	4	+	Nicotiana glutinosa
TraesCS1A02G183400.1	CAAT-box	common cis-acting element in promoter and enhancer regions	CAAAT	59	5	-	Pisum sativum
TraesCS1A02G183400.1	CAAT-box		CAAT	275	4	-	Nicotiana glutinosa
TraesCS1A02G183400.1	CAAT-box		CAAT	285	4	-	Nicotiana glutinosa
TraesCS1A02G183400.1	CAAT-box	common cis-acting element in promoter and enhancer regions	CAAAT	298	5	+	Pisum sativum
TraesCS1A02G183400.1	CAAT-box		CAAT	488	4	-	Nicotiana glutinosa
TraesCS1A02G183400.1	CAAT-box		CAAT	523	4	-	Nicotiana glutinosa
TraesCS1A02G183400.1	CAAT-box	common cis-acting element in promoter and enhancer regions	CAAAT	552	5	-	Pisum sativum
TraesCS1A02G183400.1	CAAT-box	common cis-acting element in promoter and enhancer regions	CCAAT	566	5	-	Arabidopsis thaliana
TraesCS1A02G183400.1	CAAT-box	common cis-acting element in promoter and enhancer regions	CCAAT	615	5	-	Arabidopsis thaliana
TraesCS1A02G183400.1	CAAT-box		CAAT	672	4	-	Nicotiana glutinosa
TraesCS1A02G183400.1	CAAT-box		CAAT	710	4	+	Nicotiana glutinosa
TraesCS1A02G183400.1	CAAT-box		CAAT	751	4	-	Nicotiana glutinosa
TraesCS1A02G183400.1	CAAT-box	common cis-acting element in promoter and enhancer regions	CCAAT	899	5	+	Arabidopsis thaliana
TraesCS1A02G183400.1	CAAT-box		CAAT	900	4	+	Nicotiana glutinosa
TraesCS1A02G183400.1	CAAT-box	common cis-acting element in promoter and enhancer regions	CCAAT	1190	5	+	Arabidopsis thaliana
TraesCS1A02G183400.1	CAAT-box		CAAT	1191	4	+	Nicotiana glutinosa
TraesCS1A02G183400.1	CAAT-box		CAAT	1570	4	+	Nicotiana glutinosa
TraesCS1A02G183400.1	CAAT-box	common cis-acting element in promoter and enhancer regions	CCAAT	1713	5	+	Arabidopsis thaliana
TraesCS1A02G183400.1	CAAT-box		CAAT	1714	4	+	Nicotiana glutinosa
TraesCS1A02G183400.1	CAAT-box	common cis-acting element in promoter and enhancer regions	CCAAT	1725	5	+	Arabidopsis thaliana
TraesCS1A02G183400.1	CAAT-box		CAAT	1726	4	+	Nicotiana glutinosa
TraesCS1A02G183400.1	CAAT-box		CAAT	1943	4	-	Nicotiana glutinosa
TraesCS1A02G183400.1	G-box	cis-acting regulatory element involved in light responsiveness	TACGTG	1244	6	+	Arabidopsis thaliana
TraesCS1A02G183400.1	MYB		CAACAG	74	6	+	Arabidopsis thaliana
TraesCS1A02G183400.1	MYB		CAACCA	1387	6	+	Arabidopsis thaliana
TraesCS1A02G183400.1	MYB		CAACCA	1433	6	+	Arabidopsis thaliana
TraesCS1A02G183400.1	ABRE3a		TACGTG	1244	6	+	Zea mays
TraesCS1A02G183400.1	CAG-motif	part of a light response element	GAAAGGCAGAC	458	10	+	Arabidopsis thaliana
TraesCS1A02G183400.1	MYB recognition site		CCGTTG	1040	6	-	Arabidopsis thaliana
TraesCS1A02G183400.1		short_function	motif_sequence	188	4	+	organism
TraesCS1A02G183400.1		short_function	motif_sequence	233	4	-	organism
TraesCS1A02G183400.1		short_function	motif_sequence	278	4	-	organism
TraesCS1A02G183400.1		short_function	motif_sequence	323	4	+	organism
TraesCS1A02G183400.1		short_function	motif_sequence	420	4	-	organism
TraesCS1A02G183400.1		short_function	motif_sequence	519	4	-	organism
TraesCS1A02G183400.1		short_function	motif_sequence	533	4	-	organism
TraesCS1A02G183400.1		short_function	motif_sequence	989	4	+	organism
TraesCS1A02G183400.1		short_function	motif_sequence	1048	4	-	organism
TraesCS1A02G183400.1		short_function	motif_sequence	1073	4	-	organism
TraesCS1A02G183400.1		short_function	motif_sequence	1077	4	+	organism
TraesCS1A02G183400.1		short_function	motif_sequence	1136	4	-	organism
TraesCS1A02G183400.1		short_function	motif_sequence	1316	4	+	organism
TraesCS1A02G183400.1		short_function	motif_sequence	1474	4	+	organism
TraesCS1A02G183400.1		short_function	motif_sequence	1682	4	+	organism
TraesCS1A02G183400.1	CAT-box	cis-acting regulatory element related to meristem expression	GCCACT	1210	6	-	Arabidopsis thaliana
TraesCS1A02G183400.1	NON-box	cis-acting regulatory element related to meristem specific activation	AGATCGACG	1677	9	-	Arabidopsis thaliana
TraesCS1A02G183400.1	Myb		TAACTG	478	6	-	Arabidopsis thaliana
TraesCS1A02G183400.1	Myb		TAACTG	493	6	-	Arabidopsis thaliana
TraesCS1A02G183400.1	A-box	cis-acting regulatory element	CCGTCC	1181	6	+	Petroselinum crispum
TraesCS1A02G183400.1	A-box	cis-acting regulatory element	CCGTCC	1929	6	+	Petroselinum crispum
TraesCS1A02G183400.1	A-box	cis-acting regulatory element	CCGTCC	1933	6	+	Petroselinum crispum
TraesCS1A02G183400.1	TGACG-motif	cis-acting regulatory element involved in the MeJA-responsiveness	TGACG	832	5	-	Hordeum vulgare
TraesCS1A02G183400.1	TGACG-motif	cis-acting regulatory element involved in the MeJA-responsiveness	TGACG	849	5	+	Hordeum vulgare
TraesCS1A02G183400.1	TGACG-motif	cis-acting regulatory element involved in the MeJA-responsiveness	TGACG	1458	5	-	Hordeum vulgare
TraesCS1A02G183400.1	TGACG-motif	cis-acting regulatory element involved in the MeJA-responsiveness	TGACG	1592	5	+	Hordeum vulgare
TraesCS1A02G183400.1	AC-I		(T/C)C(T/C)(C/T)ACC(T/C)ACC	1605	8.5	-	Phaseolus vulgaris
TraesCS1A02G183400.1	DRE1		ACCGAGA	334	7	-	Zea mays
TraesCS1A02G183400.1	DRE1		ACCGAGA	1843	7	-	Zea mays
TraesCS1A02G281100.1	CCGTCC motif		CCGTCC	1027	6	+	Nicotiana tabacum
TraesCS1A02G281100.1	DRE core		GCCGAC	1374	6	-	Arabidopsis thaliana
TraesCS1A02G281100.1	DRE core		GCCGAC	1742	6	-	Arabidopsis thaliana
TraesCS1A02G281100.1	3-AF1 binding site	light responsive element	TAAGAGAGGAA	700	10	+	Solanum tuberosum
TraesCS1A02G281100.1	WRE3		CCACCT	543	6	+	Pisum sativum
TraesCS1A02G281100.1	WRE3		CCACCT	1494	6	+	Pisum sativum
TraesCS1A02G281100.1	AAGAA-motif		gGTAAAGAAA	236	9	+	Avena sativa
TraesCS1A02G281100.1	CCGTCC-box		CCGTCC	1027	6	+	Petroselinum hortense
TraesCS1A02G281100.1	ERE		ATTTCATA	557	8	+	Nicotiana glutinos
TraesCS1A02G281100.1	Unnamed__4		CTCC	144	4	+	Petroselinum hortense
TraesCS1A02G281100.1	Unnamed__4		CTCC	301	4	-	Petroselinum hortense
TraesCS1A02G281100.1	Unnamed__4		CTCC	384	4	-	Petroselinum hortense
TraesCS1A02G281100.1	Unnamed__4		CTCC	583	4	-	Petroselinum hortense
TraesCS1A02G281100.1	Unnamed__4		CTCC	652	4	+	Petroselinum hortense
TraesCS1A02G281100.1	Unnamed__4		CTCC	891	4	+	Petroselinum hortense
TraesCS1A02G281100.1	Unnamed__4		CTCC	909	4	+	Petroselinum hortense
TraesCS1A02G281100.1	Unnamed__4		CTCC	1021	4	+	Petroselinum hortense
TraesCS1A02G281100.1	Unnamed__4		CTCC	1025	4	+	Petroselinum hortense
TraesCS1A02G281100.1	Unnamed__4		CTCC	1199	4	-	Petroselinum hortense
TraesCS1A02G281100.1	Unnamed__4		CTCC	1299	4	-	Petroselinum hortense
TraesCS1A02G281100.1	Unnamed__4		CTCC	1311	4	+	Petroselinum hortense
TraesCS1A02G281100.1	Unnamed__4		CTCC	1359	4	+	Petroselinum hortense
TraesCS1A02G281100.1	Unnamed__4		CTCC	1364	4	+	Petroselinum hortense
TraesCS1A02G281100.1	Unnamed__4		CTCC	1401	4	+	Petroselinum hortense
TraesCS1A02G281100.1	Unnamed__4		CTCC	1456	4	+	Petroselinum hortense
TraesCS1A02G281100.1	Unnamed__4		CTCC	1498	4	+	Petroselinum hortense
TraesCS1A02G281100.1	Unnamed__4		CTCC	1548	4	+	Petroselinum hortense
TraesCS1A02G281100.1	Unnamed__4		CTCC	1594	4	+	Petroselinum hortense
TraesCS1A02G281100.1	Unnamed__4		CTCC	1597	4	+	Petroselinum hortense
TraesCS1A02G281100.1	Unnamed__4		CTCC	1601	4	+	Petroselinum hortense
TraesCS1A02G281100.1	Unnamed__4		CTCC	1782	4	+	Petroselinum hortense
TraesCS1A02G281100.1	Unnamed__4		CTCC	1813	4	-	Petroselinum hortense
TraesCS1A02G281100.1	Unnamed__4		CTCC	1833	4	+	Petroselinum hortense
TraesCS1A02G281100.1	Unnamed__4		CTCC	1838	4	+	Petroselinum hortense
TraesCS1A02G281100.1	Unnamed__4		CTCC	1853	4	+	Petroselinum hortense
TraesCS1A02G281100.1	Unnamed__4		CTCC	1861	4	+	Petroselinum hortense
TraesCS1A02G281100.1	Unnamed__4		CTCC	1877	4	+	Petroselinum hortense
TraesCS1A02G281100.1	Unnamed__4		CTCC	1889	4	+	Petroselinum hortense
TraesCS1A02G281100.1	Unnamed__4		CTCC	1931	4	+	Petroselinum hortense
TraesCS1A02G281100.1	circadian	cis-acting regulatory element involved in circadian control	CAAAGATATC	1186	9	-	Lycopersicon esculentum
TraesCS1A02G281100.1	TATA-box	core promoter element around -30 of transcription start	TATA	55	4	+	Arabidopsis thaliana
TraesCS1A02G281100.1	TATA-box	core promoter element around -30 of transcription start	TATA	529	4	+	Arabidopsis thaliana
TraesCS1A02G281100.1	TATA-box	core promoter element around -30 of transcription start	TATA	962	4	+	Arabidopsis thaliana
TraesCS1A02G281100.1	TATA-box	core promoter element around -30 of transcription start	TATAAAT	1061	7	-	Brassica juncea
TraesCS1A02G281100.1	TATA-box	core promoter element around -30 of transcription start	TATAAA	1062	6	-	Helianthus annuus
TraesCS1A02G281100.1	TATA-box	core promoter element around -30 of transcription start	TATAA	1063	5	-	Arabidopsis thaliana
TraesCS1A02G281100.1	TATA-box	core promoter element around -30 of transcription start	TATA	1064	4	-	Arabidopsis thaliana
TraesCS1A02G281100.1	TATA-box	core promoter element around -30 of transcription start	TACAAAA	1078	7	+	Oryza sativa
TraesCS1A02G281100.1	TATA-box	core promoter element around -30 of transcription start	TACAAAA	1421	7	+	Oryza sativa
TraesCS1A02G281100.1	MYC		CAATTG	12	6	+	Arabidopsis thaliana
TraesCS1A02G281100.1	MYC		CATTTG	391	6	-	Arabidopsis thaliana
TraesCS1A02G281100.1	MYC		CATGTG	498	6	+	Arabidopsis thaliana
TraesCS1A02G281100.1	MYC		CATGTG	867	6	-	Arabidopsis thaliana
TraesCS1A02G281100.1	GC-motif	enhancer-like element involved in anoxic specific inducibility	CCCCCG	1337	6	-	Zea mays
TraesCS1A02G281100.1	GC-motif	enhancer-like element involved in anoxic specific inducibility	CCCCCG	1786	6	+	Zea mays
TraesCS1A02G281100.1	TCCC-motif	part of a light responsive element	TCTCCCT	1876	7	+	Spinacia oleracea
TraesCS1A02G281100.1	Myb-binding site		CAACAG	1223	6	+	Nicotiana tabacum
TraesCS1A02G281100.1	ABRE	cis-acting element involved in the abscisic acid responsiveness	ACGTG	1971	5	-	Arabidopsis thaliana
TraesCS1A02G281100.1	Unnamed__2		CCCCGG	911	6	-	Zea mays
TraesCS1A02G281100.1	Unnamed__2		CCCCGG	1336	6	-	Zea mays
TraesCS1A02G281100.1	Unnamed__2		CCCCGG	1787	6	+	Zea mays
TraesCS1A02G281100.1	ABRE4		CACGTA	1971	6	+	Zea mays
TraesCS1A02G281100.1	STRE		AGGGG	1435	5	-	Arabidopsis thaliana
TraesCS1A02G281100.1	STRE		AGGGG	1458	5	-	Arabidopsis thaliana
TraesCS1A02G281100.1	STRE		AGGGG	1770	5	-	Arabidopsis thaliana
TraesCS1A02G281100.1	STRE		AGGGG	1835	5	-	Arabidopsis thaliana
TraesCS1A02G281100.1	STRE		AGGGG	1841	5	-	Arabidopsis thaliana
TraesCS1A02G281100.1	STRE		AGGGG	1858	5	-	Arabidopsis thaliana
TraesCS1A02G281100.1	ARE	cis-acting regulatory element essential for the anaerobic induction	AAACCA	329	6	-	Zea mays
TraesCS1A02G281100.1	ARE	cis-acting regulatory element essential for the anaerobic induction	AAACCA	949	6	+	Zea mays
TraesCS1A02G281100.1	ABRE3a		TACGTG	1971	6	-	Zea mays
TraesCS1A02G281100.1	MYB		CAACCA	97	6	-	Arabidopsis thaliana
TraesCS1A02G281100.1	MYB		CAACCA	137	6	-	Arabidopsis thaliana
TraesCS1A02G281100.1	MYB		CAACCA	976	6	-	Arabidopsis thaliana
TraesCS1A02G281100.1	MYB		CAACAG	1223	6	+	Arabidopsis thaliana
TraesCS1A02G281100.1	G-box	cis-acting regulatory element involved in light responsiveness	TACGTG	1971	6	-	Arabidopsis thaliana
TraesCS1A02G281100.1	CAAT-box		CAAT	6	4	+	Nicotiana glutinosa
TraesCS1A02G281100.1	CAAT-box		CAAT	12	4	+	Nicotiana glutinosa
TraesCS1A02G281100.1	CAAT-box		CAAT	14	4	-	Nicotiana glutinosa
TraesCS1A02G281100.1	CAAT-box		CAAT	148	4	-	Nicotiana glutinosa
TraesCS1A02G281100.1	CAAT-box	common cis-acting element in promoter and enhancer regions	CAAAT	208	5	+	Pisum sativum
TraesCS1A02G281100.1	CAAT-box		CAAT	259	4	+	Nicotiana glutinosa
TraesCS1A02G281100.1	CAAT-box	common cis-acting element in promoter and enhancer regions	CCAAT	315	5	+	Arabidopsis thaliana
TraesCS1A02G281100.1	CAAT-box		CAAT	316	4	+	Nicotiana glutinosa
TraesCS1A02G281100.1	CAAT-box	common cis-acting element in promoter and enhancer regions	CAAAT	391	5	+	Pisum sativum
TraesCS1A02G281100.1	CAAT-box		CAAT	454	4	-	Nicotiana glutinosa
TraesCS1A02G281100.1	CAAT-box		CAAT	519	4	-	Nicotiana glutinosa
TraesCS1A02G281100.1	CAAT-box		CAAT	597	4	+	Nicotiana glutinosa
TraesCS1A02G281100.1	CAAT-box	common cis-acting element in promoter and enhancer regions	CAAAT	607	5	-	Pisum sativum
TraesCS1A02G281100.1	CAAT-box	common cis-acting element in promoter and enhancer regions	CCAAT	974	5	-	Arabidopsis thaliana
TraesCS1A02G281100.1	CAAT-box	common cis-acting element in promoter and enhancer regions	CAAAT	988	5	+	Pisum sativum
TraesCS1A02G281100.1	CAAT-box		CAAT	995	4	-	Nicotiana glutinosa
TraesCS1A02G281100.1	CAAT-box	common cis-acting element in promoter and enhancer regions	CAAAT	1003	5	-	Pisum sativum
TraesCS1A02G281100.1	CAAT-box	common cis-acting element in promoter and enhancer regions	CAAAT	1058	5	+	Pisum sativum
TraesCS1A02G281100.1	CAAT-box		CAAT	1125	4	+	Nicotiana glutinosa
TraesCS1A02G281100.1	CAAT-box		CAAT	1260	4	-	Nicotiana glutinosa
TraesCS1A02G281100.1	CAAT-box		CAAT	1279	4	+	Nicotiana glutinosa
TraesCS1A02G281100.1	Unnamed__1		CGTGG	445	5	+	Zea mays
TraesCS1A02G281100.1	Unnamed__1		CGTGG	755	5	+	Zea mays
TraesCS1A02G281100.1	Unnamed__1		CGTGG	1349	5	-	Zea mays
TraesCS1A02G281100.1	ACE	cis-acting element involved in light responsiveness	GCGACGTACC	1762	9	+	Petroselinum crispum
TraesCS1A02G281100.1	ACE	cis-acting element involved in light responsiveness	GCGACGTACC	1916	9	-	Petroselinum crispum
TraesCS1A02G281100.1	Myc		TCTCTTA	700	7	-	Arabidopsis thaliana
TraesCS1A02G281100.1	CARE		CAACTCCC	1545	8	+	Oryza sativa
TraesCS1A02G281100.1	A-box	cis-acting regulatory element	CCGTCC	1027	6	+	Petroselinum crispum
TraesCS1A02G281100.1	Myb		TAACTG	514	6	-	Arabidopsis thaliana
TraesCS1A02G281100.1	GARE-motif	gibberellin-responsive element	TCTGTTG	1223	7	-	Brassica oleracea
TraesCS1A02G281100.1	CAT-box	cis-acting regulatory element related to meristem expression	GCCACT	199	6	-	Arabidopsis thaliana
TraesCS1A02G281100.1		short_function	motif_sequence	64	4	+	organism
TraesCS1A02G281100.1		short_function	motif_sequence	162	4	+	organism
TraesCS1A02G281100.1		short_function	motif_sequence	193	4	+	organism
TraesCS1A02G281100.1		short_function	motif_sequence	254	4	+	organism
TraesCS1A02G281100.1		short_function	motif_sequence	499	4	+	organism
TraesCS1A02G281100.1		short_function	motif_sequence	583	4	-	organism
TraesCS1A02G281100.1		short_function	motif_sequence	676	4	+	organism
TraesCS1A02G281100.1		short_function	motif_sequence	707	4	-	organism
TraesCS1A02G281100.1		short_function	motif_sequence	803	4	+	organism
TraesCS1A02G281100.1		short_function	motif_sequence	866	4	-	organism
TraesCS1A02G281100.1		short_function	motif_sequence	907	4	+	organism
TraesCS1A02G281100.1		short_function	motif_sequence	1113	4	-	organism
TraesCS1A02G281100.1		short_function	motif_sequence	1274	4	+	organism
TraesCS1A02G281100.1		short_function	motif_sequence	1306	4	+	organism
TraesCS1A02G281100.1		short_function	motif_sequence	1394	4	-	organism
TraesCS1A02G281100.1		short_function	motif_sequence	1454	4	+	organism
TraesCS1A02G281100.1		short_function	motif_sequence	1501	4	+	organism
TraesCS1A02G281100.1		short_function	motif_sequence	1616	4	+	organism
TraesCS1A02G281100.1		short_function	motif_sequence	1722	4	-	organism
TraesCS1A02G281100.1		short_function	motif_sequence	1728	4	-	organism
TraesCS1A02G281100.1		short_function	motif_sequence	1831	4	+	organism
TraesCS1A02G281100.1		short_function	motif_sequence	1848	4	+	organism
TraesCS1A02G281100.1		short_function	motif_sequence	1875	4	+	organism
TraesCS1A02G281100.1		short_function	motif_sequence	1887	4	+	organism
TraesCS1A02G281100.1	CAG-motif	part of a light response element	GAAAGGCAGAC	1554	10	-	Arabidopsis thaliana
TraesCS1B02G091600.1	Myb		CAACTG	1949	6	+	Arabidopsis thaliana
TraesCS1B02G091600.1	A-box	cis-acting regulatory element	CCGTCC	1162	6	+	Petroselinum crispum
TraesCS1B02G091600.1	TGACG-motif	cis-acting regulatory element involved in the MeJA-responsiveness	TGACG	674	5	+	Hordeum vulgare
TraesCS1B02G091600.1	TGACG-motif	cis-acting regulatory element involved in the MeJA-responsiveness	TGACG	686	5	+	Hordeum vulgare
TraesCS1B02G091600.1	TGACG-motif	cis-acting regulatory element involved in the MeJA-responsiveness	TGACG	753	5	-	Hordeum vulgare
TraesCS1B02G091600.1	TGACG-motif	cis-acting regulatory element involved in the MeJA-responsiveness	TGACG	1116	5	-	Hordeum vulgare
TraesCS1B02G091600.1	TGACG-motif	cis-acting regulatory element involved in the MeJA-responsiveness	TGACG	1516	5	+	Hordeum vulgare
TraesCS1B02G091600.1	TGACG-motif	cis-acting regulatory element involved in the MeJA-responsiveness	TGACG	1832	5	-	Hordeum vulgare
TraesCS1B02G091600.1	MYB recognition site		CCGTTG	1281	6	-	Arabidopsis thaliana
TraesCS1B02G091600.1		short_function	motif_sequence	224	4	+	organism
TraesCS1B02G091600.1		short_function	motif_sequence	461	4	-	organism
TraesCS1B02G091600.1		short_function	motif_sequence	507	4	-	organism
TraesCS1B02G091600.1		short_function	motif_sequence	530	4	-	organism
TraesCS1B02G091600.1		short_function	motif_sequence	620	4	-	organism
TraesCS1B02G091600.1		short_function	motif_sequence	871	4	+	organism
TraesCS1B02G091600.1		short_function	motif_sequence	891	4	+	organism
TraesCS1B02G091600.1		short_function	motif_sequence	941	4	+	organism
TraesCS1B02G091600.1		short_function	motif_sequence	1071	4	-	organism
TraesCS1B02G091600.1		short_function	motif_sequence	1261	4	+	organism
TraesCS1B02G091600.1		short_function	motif_sequence	1578	4	+	organism
TraesCS1B02G091600.1		short_function	motif_sequence	1801	4	-	organism
TraesCS1B02G091600.1		short_function	motif_sequence	1968	4	-	organism
TraesCS1B02G091600.1		short_function	motif_sequence	1993	4	-	organism
TraesCS1B02G091600.1	W box		TTGACC	380	6	-	Arabidopsis thaliana
TraesCS1B02G091600.1	W box		TTGACC	1603	6	+	Arabidopsis thaliana
TraesCS1B02G091600.1	CAT-box	cis-acting regulatory element related to meristem expression	GCCACT	1525	6	-	Arabidopsis thaliana
TraesCS1B02G091600.1	Unnamed__1		CGTGG	51	5	-	Zea mays
TraesCS1B02G091600.1	Unnamed__1		CGTGG	1150	5	-	Zea mays
TraesCS1B02G091600.1	Unnamed__1		CGTGG	1166	5	-	Zea mays
TraesCS1B02G091600.1	Unnamed__1		CGTGG	1609	5	+	Zea mays
TraesCS1B02G091600.1	Unnamed__1		CGTGG	1823	5	+	Zea mays
TraesCS1B02G091600.1	WUN-motif		TTATTACAT	798	9	-	Nicotiana glutinosa
TraesCS1B02G091600.1	Sp1	light responsive element	GGGCGG	1062	6	+	Oryza sativa
TraesCS1B02G091600.1	G-Box	cis-acting regulatory element involved in light responsiveness	CACGTT	1127	6	-	Pisum sativum
TraesCS1B02G091600.1	G-Box	cis-acting regulatory element involved in light responsiveness	CACGTG	1757	6	-	Pisum sativum
TraesCS1B02G091600.1	CAAT-box	common cis-acting element in promoter and enhancer regions	CCAAT	42	5	+	Arabidopsis thaliana
TraesCS1B02G091600.1	CAAT-box		CAAT	43	4	+	Nicotiana glutinosa
TraesCS1B02G091600.1	CAAT-box	common cis-acting element in promoter and enhancer regions	CCAAT	72	5	+	Arabidopsis thaliana
TraesCS1B02G091600.1	CAAT-box		CAAT	73	4	+	Nicotiana glutinosa
TraesCS1B02G091600.1	CAAT-box		CAAT	130	4	+	Nicotiana glutinosa
TraesCS1B02G091600.1	CAAT-box	common cis-acting element in promoter and enhancer regions	CCAAT	273	5	-	Arabidopsis thaliana
TraesCS1B02G091600.1	CAAT-box		CAAT	451	4	+	Nicotiana glutinosa
TraesCS1B02G091600.1	CAAT-box	common cis-acting element in promoter and enhancer regions	CCAAT	521	5	-	Arabidopsis thaliana
TraesCS1B02G091600.1	CAAT-box	common cis-acting element in promoter and enhancer regions	CCAAT	782	5	+	Arabidopsis thaliana
TraesCS1B02G091600.1	CAAT-box		CAAT	783	4	+	Nicotiana glutinosa
TraesCS1B02G091600.1	CAAT-box		CAAT	853	4	+	Nicotiana glutinosa
TraesCS1B02G091600.1	CAAT-box		CAAT	876	4	+	Nicotiana glutinosa
TraesCS1B02G091600.1	CAAT-box	common cis-acting element in promoter and enhancer regions	CAAAT	908	5	+	Pisum sativum
TraesCS1B02G091600.1	CAAT-box	common cis-acting element in promoter and enhancer regions	CCAAT	1425	5	+	Arabidopsis thaliana
TraesCS1B02G091600.1	CAAT-box		CAAT	1426	4	+	Nicotiana glutinosa
TraesCS1B02G091600.1	CAAT-box		CAAT	1437	4	+	Nicotiana glutinosa
TraesCS1B02G091600.1	CAAT-box	common cis-acting element in promoter and enhancer regions	CAAAT	1479	5	-	Pisum sativum
TraesCS1B02G091600.1	CAAT-box	common cis-acting element in promoter and enhancer regions	CAAAT	1530	5	+	Pisum sativum
TraesCS1B02G091600.1	CAAT-box	common cis-acting element in promoter and enhancer regions	CAAAT	1539	5	+	Pisum sativum
TraesCS1B02G091600.1	CAAT-box	common cis-acting element in promoter and enhancer regions	CAAAT	1887	5	-	Pisum sativum
TraesCS1B02G091600.1	CAAT-box	common cis-acting element in promoter and enhancer regions	CAAAT	1907	5	+	Pisum sativum
TraesCS1B02G091600.1	CAAT-box	common cis-acting element in promoter and enhancer regions	CAAAT	1910	5	-	Pisum sativum
TraesCS1B02G091600.1	CAAT-box	common cis-acting element in promoter and enhancer regions	CAAAT	1916	5	+	Pisum sativum
TraesCS1B02G091600.1	CAAT-box	common cis-acting element in promoter and enhancer regions	CAAAT	1919	5	-	Pisum sativum
TraesCS1B02G091600.1	CAAT-box		CAAT	1937	4	-	Nicotiana glutinosa
TraesCS1B02G091600.1	G-box	cis-acting regulatory element involved in light responsiveness	CACGAC	52	6	+	Zea mays
TraesCS1B02G091600.1	G-box	cis-acting regulatory element involved in light responsiveness	CACGAC	1432	6	+	Zea mays
TraesCS1B02G091600.1	G-box	cis-acting regulatory element involved in light responsiveness	CACGTC	1512	6	-	Zea mays
TraesCS1B02G091600.1	G-box	cis-acting regulatory element involved in light responsiveness	ACACGTGT	1756	8	-	Brassica napus
TraesCS1B02G091600.1	G-box	cis-acting regulatory element involved in light responsiveness	CACGTG	1757	6	-	Arabidopsis thaliana
TraesCS1B02G091600.1	O2-site	cis-acting regulatory element involved in zein metabolism regulation	GATGACATGG	363	9	+	Zea mays
TraesCS1B02G091600.1	MBS	MYB binding site involved in drought-inducibility	CAACTG	1949	6	+	Arabidopsis thaliana
TraesCS1B02G091600.1	MSA-like	cis-acting element involved in cell cycle regulation	TCCAACGGT	1279	9	+	Catharanthus roseus
TraesCS1B02G091600.1	as-1		TGACG	674	5	+	Arabidopsis thaliana
TraesCS1B02G091600.1	as-1		TGACG	686	5	+	Arabidopsis thaliana
TraesCS1B02G091600.1	as-1		TGACG	753	5	-	Arabidopsis thaliana
TraesCS1B02G091600.1	as-1		TGACG	1116	5	-	Arabidopsis thaliana
TraesCS1B02G091600.1	as-1		TGACG	1516	5	+	Arabidopsis thaliana
TraesCS1B02G091600.1	as-1		TGACG	1832	5	-	Arabidopsis thaliana
TraesCS1B02G091600.1	Box 4	part of a conserved DNA module involved in light responsiveness	ATTAAT	1741	6	-	Petroselinum crispum
TraesCS1B02G091600.1	ACE	cis-acting element involved in light responsiveness	GCGACGTACC	567	9	+	Petroselinum crispum
TraesCS1B02G091600.1	TC-rich repeats	cis-acting element involved in defense and stress responsiveness	ATTCTCTAAC	1943	9	+	Nicotiana tabacum
TraesCS1B02G091600.1	GT1-motif	light responsive element	GGTTAAT	170	7	-	Avena sativa
TraesCS1B02G091600.1	GT1-motif	light responsive element	GGTTAA	171	6	-	Arabidopsis thaliana
TraesCS1B02G091600.1	GT1-motif	light responsive element	GGTTAA	1544	6	-	Arabidopsis thaliana
TraesCS1B02G091600.1	TCCC-motif	part of a light responsive element	TCTCCCT	225	7	+	Spinacia oleracea
TraesCS1B02G091600.1	GC-motif	?	CGGCGCCCT	633	9	-	Oryza sativa
TraesCS1B02G091600.1	GC-motif	enhancer-like element involved in anoxic specific inducibility	CCCCCG	792	6	+	Zea mays
TraesCS1B02G091600.1	MYC		CATGTG	1173	6	-	Arabidopsis thaliana
TraesCS1B02G091600.1	TATA-box	core promoter element around -30 of transcription start	TATA	167	4	+	Arabidopsis thaliana
TraesCS1B02G091600.1	TATA-box	core promoter element around -30 of transcription start	TATA	1341	4	-	Arabidopsis thaliana
TraesCS1B02G091600.1	TATA-box	core promoter element around -30 of transcription start	TATA	1507	4	-	Arabidopsis thaliana
TraesCS1B02G091600.1	TATA-box	core promoter element around -30 of transcription start	TATA	1694	4	-	Arabidopsis thaliana
TraesCS1B02G091600.1	TATA-box	core promoter element around -30 of transcription start	TATACA	1699	6	-	Helianthus annuus
TraesCS1B02G091600.1	TATA-box	core promoter element around -30 of transcription start	TATA	1701	4	-	Arabidopsis thaliana
TraesCS1B02G091600.1	TATA-box	core promoter element around -30 of transcription start	TATA	1900	4	-	Arabidopsis thaliana
TraesCS1B02G091600.1	STRE		AGGGG	207	5	-	Arabidopsis thaliana
TraesCS1B02G091600.1	STRE		AGGGG	880	5	-	Arabidopsis thaliana
TraesCS1B02G091600.1	ABRE	cis-acting element involved in the abscisic acid responsiveness	ACGTG	1128	5	+	Arabidopsis thaliana
TraesCS1B02G091600.1	ABRE	cis-acting element involved in the abscisic acid responsiveness	ACGTG	1513	5	+	Arabidopsis thaliana
TraesCS1B02G091600.1	ABRE	cis-acting element involved in the abscisic acid responsiveness	GACACGTGGC	1605	9	+	Triticum aestivum
TraesCS1B02G091600.1	ABRE	cis-acting element involved in the abscisic acid responsiveness	CACGTG	1757	6	-	Arabidopsis thaliana
TraesCS1B02G091600.1	ABRE	cis-acting element involved in the abscisic acid responsiveness	ACGTG	1758	5	+	Arabidopsis thaliana
TraesCS1B02G091600.1	TGA-element	auxin-responsive element	AACGAC	609	6	+	Brassica oleracea
TraesCS1B02G091600.1	TGA-element	auxin-responsive element	AACGAC	1214	6	+	Brassica oleracea
TraesCS1B02G091600.1	CGTCA-motif	cis-acting regulatory element involved in the MeJA-responsiveness	CGTCA	674	5	-	Hordeum vulgare
TraesCS1B02G091600.1	CGTCA-motif	cis-acting regulatory element involved in the MeJA-responsiveness	CGTCA	686	5	-	Hordeum vulgare
TraesCS1B02G091600.1	CGTCA-motif	cis-acting regulatory element involved in the MeJA-responsiveness	CGTCA	753	5	+	Hordeum vulgare
TraesCS1B02G091600.1	CGTCA-motif	cis-acting regulatory element involved in the MeJA-responsiveness	CGTCA	1116	5	+	Hordeum vulgare
TraesCS1B02G091600.1	CGTCA-motif	cis-acting regulatory element involved in the MeJA-responsiveness	CGTCA	1516	5	-	Hordeum vulgare
TraesCS1B02G091600.1	CGTCA-motif	cis-acting regulatory element involved in the MeJA-responsiveness	CGTCA	1832	5	+	Hordeum vulgare
TraesCS1B02G091600.1	CCGTCC motif		CCGTCC	1162	6	+	Nicotiana tabacum
TraesCS1B02G091600.1	ATCT-motif	part of a conserved DNA module involved in light responsiveness	AATCTAATCC	910	9	+	Pisum sativum
TraesCS1B02G091600.1	Unnamed__4		CTCC	2	4	+	Petroselinum hortense
TraesCS1B02G091600.1	Unnamed__4		CTCC	37	4	+	Petroselinum hortense
TraesCS1B02G091600.1	Unnamed__4		CTCC	58	4	+	Petroselinum hortense
TraesCS1B02G091600.1	Unnamed__4		CTCC	70	4	+	Petroselinum hortense
TraesCS1B02G091600.1	Unnamed__4		CTCC	88	4	+	Petroselinum hortense
TraesCS1B02G091600.1	Unnamed__4		CTCC	226	4	+	Petroselinum hortense
TraesCS1B02G091600.1	Unnamed__4		CTCC	241	4	+	Petroselinum hortense
TraesCS1B02G091600.1	Unnamed__4		CTCC	247	4	+	Petroselinum hortense
TraesCS1B02G091600.1	Unnamed__4		CTCC	280	4	-	Petroselinum hortense
TraesCS1B02G091600.1	Unnamed__4		CTCC	377	4	-	Petroselinum hortense
TraesCS1B02G091600.1	Unnamed__4		CTCC	494	4	+	Petroselinum hortense
TraesCS1B02G091600.1	Unnamed__4		CTCC	599	4	-	Petroselinum hortense
TraesCS1B02G091600.1	Unnamed__4		CTCC	744	4	+	Petroselinum hortense
TraesCS1B02G091600.1	Unnamed__4		CTCC	858	4	+	Petroselinum hortense
TraesCS1B02G091600.1	Unnamed__4		CTCC	883	4	+	Petroselinum hortense
TraesCS1B02G091600.1	Unnamed__4		CTCC	893	4	+	Petroselinum hortense
TraesCS1B02G091600.1	Unnamed__4		CTCC	978	4	-	Petroselinum hortense
TraesCS1B02G091600.1	Unnamed__4		CTCC	993	4	+	Petroselinum hortense
TraesCS1B02G091600.1	Unnamed__4		CTCC	1032	4	+	Petroselinum hortense
TraesCS1B02G091600.1	Unnamed__4		CTCC	1066	4	-	Petroselinum hortense
TraesCS1B02G091600.1	Unnamed__4		CTCC	1471	4	-	Petroselinum hortense
TraesCS1B02G091600.1	Unnamed__4		CTCC	1651	4	-	Petroselinum hortense
TraesCS1B02G091600.1	Unnamed__4		CTCC	1682	4	-	Petroselinum hortense
TraesCS1B02G091600.1	Unnamed__4		CTCC	1946	4	+	Petroselinum hortense
TraesCS1B02G091600.1	Unnamed__4		CTCC	1987	4	-	Petroselinum hortense
TraesCS1B02G091600.1	Unnamed__4		CTCC	1993	4	-	Petroselinum hortense
TraesCS1B02G091600.1	CCGTCC-box		CCGTCC	1162	6	+	Petroselinum hortense
TraesCS1B02G091600.1	AAGAA-motif		GAAAGAA	1314	7	-	Avena sativa
TraesCS1B02G091600.1	WRE3		CCACCT	220	6	+	Pisum sativum
TraesCS1B02G091600.1	CCAAT-box	MYBHv1 binding site	CAACGG	1281	6	+	Hordeum vulgare
TraesCS1B02G091700.1	DRE core		GCCGAC	786	6	-	Arabidopsis thaliana
TraesCS1B02G091700.1	MYB		CAACCA	1607	6	+	Arabidopsis thaliana
TraesCS1B02G091700.1	MYB		TAACCA	1859	6	+	Arabidopsis thaliana
TraesCS1B02G091700.1	Unnamed__1		CGTGG	131	5	+	Zea mays
TraesCS1B02G091700.1	TCA-element	cis-acting element involved in salicylic acid responsiveness	TCAGAAGAGG	389	9	-	Brassica oleracea
TraesCS1B02G091700.1	Sp1	light responsive element	GGGCGG	630	6	-	Oryza sativa
TraesCS1B02G091700.1	CAAT-box		CAAT	30	4	-	Nicotiana glutinosa
TraesCS1B02G091700.1	CAAT-box		CAAT	53	4	-	Nicotiana glutinosa
TraesCS1B02G091700.1	CAAT-box		CAAT	87	4	-	Nicotiana glutinosa
TraesCS1B02G091700.1	CAAT-box		CAAT	111	4	-	Nicotiana glutinosa
TraesCS1B02G091700.1	CAAT-box	common cis-acting element in promoter and enhancer regions	CCAAT	353	5	+	Arabidopsis thaliana
TraesCS1B02G091700.1	CAAT-box		CAAT	354	4	+	Nicotiana glutinosa
TraesCS1B02G091700.1	CAAT-box	common cis-acting element in promoter and enhancer regions	CAAAT	485	5	-	Pisum sativum
TraesCS1B02G091700.1	CAAT-box		CAAT	542	4	-	Nicotiana glutinosa
TraesCS1B02G091700.1	CAAT-box		CAAT	910	4	-	Nicotiana glutinosa
TraesCS1B02G091700.1	CAAT-box		CAAT	956	4	+	Nicotiana glutinosa
TraesCS1B02G091700.1	CAAT-box	common cis-acting element in promoter and enhancer regions	CAAAT	960	5	-	Pisum sativum
TraesCS1B02G091700.1	CAAT-box		CAAT	970	4	-	Nicotiana glutinosa
TraesCS1B02G091700.1	CAAT-box	common cis-acting element in promoter and enhancer regions	CAAAT	1010	5	-	Pisum sativum
TraesCS1B02G091700.1	CAAT-box		CAAT	1068	4	-	Nicotiana glutinosa
TraesCS1B02G091700.1	CAAT-box		CAAT	1078	4	+	Nicotiana glutinosa
TraesCS1B02G091700.1	CAAT-box		CAAT	1113	4	+	Nicotiana glutinosa
TraesCS1B02G091700.1	CAAT-box		CAAT	1115	4	-	Nicotiana glutinosa
TraesCS1B02G091700.1	CAAT-box		CAAT	1121	4	+	Nicotiana glutinosa
TraesCS1B02G091700.1	CAAT-box	common cis-acting element in promoter and enhancer regions	CCCAATTT	1188	8	-	Arabidopsis thaliana
TraesCS1B02G091700.1	CAAT-box	common cis-acting element in promoter and enhancer regions	CCAAT	1190	5	-	Arabidopsis thaliana
TraesCS1B02G091700.1	CAAT-box	common cis-acting element in promoter and enhancer regions	CAAAT	1204	5	+	Pisum sativum
TraesCS1B02G091700.1	CAAT-box		CAAT	1279	4	-	Nicotiana glutinosa
TraesCS1B02G091700.1	CAAT-box		CAAT	1471	4	-	Nicotiana glutinosa
TraesCS1B02G091700.1	CAAT-box	common cis-acting element in promoter and enhancer regions	CCAAT	1505	5	+	Arabidopsis thaliana
TraesCS1B02G091700.1	CAAT-box		CAAT	1506	4	+	Nicotiana glutinosa
TraesCS1B02G091700.1	Unnamed__4		CTCC	166	4	-	Petroselinum hortense
TraesCS1B02G091700.1	Unnamed__4		CTCC	313	4	-	Petroselinum hortense
TraesCS1B02G091700.1	Unnamed__4		CTCC	601	4	+	Petroselinum hortense
TraesCS1B02G091700.1	Unnamed__4		CTCC	605	4	+	Petroselinum hortense
TraesCS1B02G091700.1	Unnamed__4		CTCC	870	4	+	Petroselinum hortense
TraesCS1B02G091700.1	Unnamed__4		CTCC	874	4	+	Petroselinum hortense
TraesCS1B02G091700.1	Unnamed__4		CTCC	879	4	+	Petroselinum hortense
TraesCS1B02G091700.1	Unnamed__4		CTCC	1092	4	+	Petroselinum hortense
TraesCS1B02G091700.1	Unnamed__4		CTCC	1141	4	-	Petroselinum hortense
TraesCS1B02G091700.1	Unnamed__4		CTCC	1238	4	+	Petroselinum hortense
TraesCS1B02G091700.1	Unnamed__4		CTCC	1475	4	+	Petroselinum hortense
TraesCS1B02G091700.1	Unnamed__4		CTCC	1532	4	+	Petroselinum hortense
TraesCS1B02G091700.1	Unnamed__4		CTCC	1535	4	+	Petroselinum hortense
TraesCS1B02G091700.1	Unnamed__4		CTCC	1542	4	+	Petroselinum hortense
TraesCS1B02G091700.1	Unnamed__4		CTCC	1583	4	+	Petroselinum hortense
TraesCS1B02G091700.1	Unnamed__4		CTCC	1618	4	+	Petroselinum hortense
TraesCS1B02G091700.1	Unnamed__4		CTCC	1694	4	+	Petroselinum hortense
TraesCS1B02G091700.1	Unnamed__4		CTCC	1726	4	+	Petroselinum hortense
TraesCS1B02G091700.1	Unnamed__4		CTCC	1731	4	+	Petroselinum hortense
TraesCS1B02G091700.1	Unnamed__4		CTCC	1741	4	+	Petroselinum hortense
TraesCS1B02G091700.1	Unnamed__4		CTCC	1746	4	+	Petroselinum hortense
TraesCS1B02G091700.1	Unnamed__4		CTCC	1756	4	+	Petroselinum hortense
TraesCS1B02G091700.1	Unnamed__4		CTCC	1761	4	+	Petroselinum hortense
TraesCS1B02G091700.1	Unnamed__4		CTCC	1824	4	+	Petroselinum hortense
TraesCS1B02G091700.1	Unnamed__4		CTCC	1904	4	-	Petroselinum hortense
TraesCS1B02G091700.1	Unnamed__4		CTCC	1921	4	-	Petroselinum hortense
TraesCS1B02G091700.1	Unnamed__4		CTCC	1993	4	-	Petroselinum hortense
TraesCS1B02G091700.1	AAGAA-motif		GAAAGAA	574	7	-	Avena sativa
TraesCS1B02G091700.1	AAGAA-motif		GAAAGAA	1365	7	+	Avena sativa
TraesCS1B02G091700.1	GC-motif	enhancer-like element involved in anoxic specific inducibility	CCCCCG	1985	6	-	Zea mays
TraesCS1B02G091700.1	TCCC-motif	part of a light responsive element	TCTCCCT	600	7	+	Spinacia oleracea
TraesCS1B02G091700.1	TCCC-motif	part of a light responsive element	TCTCCCT	878	7	+	Spinacia oleracea
TraesCS1B02G091700.1	MYC		CATGTG	455	6	+	Arabidopsis thaliana
TraesCS1B02G091700.1	MYC		CATTTG	484	6	+	Arabidopsis thaliana
TraesCS1B02G091700.1	MYC		CAATTG	1113	6	-	Arabidopsis thaliana
TraesCS1B02G091700.1	TATA-box	core promoter element around -30 of transcription start	TATACA	378	6	-	Helianthus annuus
TraesCS1B02G091700.1	TATA-box	core promoter element around -30 of transcription start	TATA	380	4	+	Arabidopsis thaliana
TraesCS1B02G091700.1	TATA-box	core promoter element around -30 of transcription start	ATATAT	1027	6	-	Brassica napus
TraesCS1B02G091700.1	TATA-box	core promoter element around -30 of transcription start	TATA	1028	4	-	Arabidopsis thaliana
TraesCS1B02G091700.1	TATA-box	core promoter element around -30 of transcription start	ATATAT	1064	6	-	Brassica napus
TraesCS1B02G091700.1	TATA-box	core promoter element around -30 of transcription start	TATA	1065	4	-	Arabidopsis thaliana
TraesCS1B02G091700.1	TATA-box	core promoter element around -30 of transcription start	TATAA	1148	5	-	Arabidopsis thaliana
TraesCS1B02G091700.1	TATA-box	core promoter element around -30 of transcription start	TATA	1149	4	-	Arabidopsis thaliana
TraesCS1B02G091700.1	TATA-box	core promoter element around -30 of transcription start	TATA	1779	4	-	Arabidopsis thaliana
TraesCS1B02G091700.1	TCT-motif	part of a light responsive element	TCTTAC	95	6	+	Arabidopsis thaliana
TraesCS1B02G091700.1	ABRE	cis-acting element involved in the abscisic acid responsiveness	AACCCGG	611	7	+	Arabidopsis thaliana
TraesCS1B02G091700.1	ABRE	cis-acting element involved in the abscisic acid responsiveness	AACCCGG	861	7	-	Arabidopsis thaliana
TraesCS1B02G091700.1	CTAG-motif		ACTAGCAGAA	1844	9	-	Avena sativa
TraesCS1B02G091700.1	MYB-like sequence		TAACCA	1859	6	+	Arabidopsis thaliana
TraesCS1B02G091700.1	STRE		AGGGG	592	5	-	Arabidopsis thaliana
TraesCS1B02G091700.1	STRE		AGGGG	1305	5	-	Arabidopsis thaliana
TraesCS1B02G091700.1	STRE		AGGGG	1812	5	-	Arabidopsis thaliana
TraesCS1B02G091700.1	TCA		TCATCTTCAT	1715	9	+	Pisum sativum
TraesCS1B02G091700.1		short_function	motif_sequence	166	4	-	organism
TraesCS1B02G091700.1		short_function	motif_sequence	272	4	+	organism
TraesCS1B02G091700.1		short_function	motif_sequence	348	4	+	organism
TraesCS1B02G091700.1		short_function	motif_sequence	390	4	+	organism
TraesCS1B02G091700.1		short_function	motif_sequence	599	4	+	organism
TraesCS1B02G091700.1		short_function	motif_sequence	877	4	+	organism
TraesCS1B02G091700.1		short_function	motif_sequence	938	4	-	organism
TraesCS1B02G091700.1		short_function	motif_sequence	1101	4	-	organism
TraesCS1B02G091700.1		short_function	motif_sequence	1406	4	-	organism
TraesCS1B02G091700.1		short_function	motif_sequence	1621	4	+	organism
TraesCS1B02G091700.1		short_function	motif_sequence	1649	4	-	organism
TraesCS1B02G091700.1		short_function	motif_sequence	1717	4	+	organism
TraesCS1B02G091700.1		short_function	motif_sequence	1729	4	+	organism
TraesCS1B02G091700.1		short_function	motif_sequence	1744	4	+	organism
TraesCS1B02G091700.1		short_function	motif_sequence	1759	4	+	organism
TraesCS1B02G091700.1		short_function	motif_sequence	1815	4	+	organism
TraesCS1B02G091700.1		short_function	motif_sequence	1882	4	+	organism
TraesCS1B02G091700.1		short_function	motif_sequence	1898	4	-	organism
TraesCS1B02G091700.1		short_function	motif_sequence	1904	4	-	organism
TraesCS1B02G091700.1		short_function	motif_sequence	1934	4	+	organism
TraesCS1B02G091700.1		short_function	motif_sequence	1993	4	-	organism
TraesCS1B02G091700.1	W box		TTGACC	1183	6	-	Arabidopsis thaliana
TraesCS1B02G091700.1	LTR	cis-acting element involved in low-temperature responsiveness	CCGAAA	682	6	-	Hordeum vulgare
TraesCS1B02G091700.1	LTR	cis-acting element involved in low-temperature responsiveness	CCGAAA	833	6	+	Hordeum vulgare
TraesCS1B02G135600.1	Unnamed__1		CGTGG	133	5	-	Zea mays
TraesCS1B02G135600.1	Unnamed__1		CGTGG	1569	5	-	Zea mays
TraesCS1B02G135600.1	Unnamed__1		CGTGG	1821	5	-	Zea mays
TraesCS1B02G135600.1	G-Box	cis-acting regulatory element involved in light responsiveness	CACGTT	1450	6	+	Pisum sativum
TraesCS1B02G135600.1	CAAT-box		CAAT	230	4	-	Nicotiana glutinosa
TraesCS1B02G135600.1	CAAT-box		CAAT	682	4	-	Nicotiana glutinosa
TraesCS1B02G135600.1	CAAT-box	common cis-acting element in promoter and enhancer regions	CAAAT	823	5	+	Pisum sativum
TraesCS1B02G135600.1	CAAT-box	common cis-acting element in promoter and enhancer regions	CCAAT	849	5	+	Arabidopsis thaliana
TraesCS1B02G135600.1	CAAT-box		CAAT	850	4	+	Nicotiana glutinosa
TraesCS1B02G135600.1	CAAT-box	common cis-acting element in promoter and enhancer regions	CCAAT	854	5	+	Arabidopsis thaliana
TraesCS1B02G135600.1	CAAT-box		CAAT	855	4	+	Nicotiana glutinosa
TraesCS1B02G135600.1	CAAT-box		CAAT	907	4	-	Nicotiana glutinosa
TraesCS1B02G135600.1	CAAT-box		CAAT	936	4	-	Nicotiana glutinosa
TraesCS1B02G135600.1	CAAT-box	common cis-acting element in promoter and enhancer regions	CAAAT	1082	5	-	Pisum sativum
TraesCS1B02G135600.1	CAAT-box		CAAT	1189	4	+	Nicotiana glutinosa
TraesCS1B02G135600.1	CAAT-box	common cis-acting element in promoter and enhancer regions	CCAAT	1303	5	+	Arabidopsis thaliana
TraesCS1B02G135600.1	CAAT-box		CAAT	1304	4	+	Nicotiana glutinosa
TraesCS1B02G135600.1	CAAT-box		CAAT	1377	4	-	Nicotiana glutinosa
TraesCS1B02G135600.1	CAAT-box		CAAT	1418	4	-	Nicotiana glutinosa
TraesCS1B02G135600.1	O2-site	cis-acting regulatory element involved in zein metabolism regulation	GATGACATGG	160	9	-	Zea mays
TraesCS1B02G135600.1	O2-site	cis-acting regulatory element involved in zein metabolism regulation	GATGATGTGG	1135	9	+	Zea mays
TraesCS1B02G135600.1	O2-site	cis-acting regulatory element involved in zein metabolism regulation	GATGACATGG	1635	9	+	Zea mays
TraesCS1B02G135600.1	G-box	cis-acting regulatory element involved in light responsiveness	CACGTC	134	6	+	Zea mays
TraesCS1B02G135600.1	G-box	cis-acting regulatory element involved in light responsiveness	CACGAC	387	6	+	Zea mays
TraesCS1B02G135600.1	G-box	cis-acting regulatory element involved in light responsiveness	TAACACGTAG	921	9	-	Brassica oleracea
TraesCS1B02G135600.1	G-box	cis-acting regulatory element involved in light responsiveness	TACGTG	951	6	-	Arabidopsis thaliana
TraesCS1B02G135600.1	MYB		TAACCA	624	6	-	Arabidopsis thaliana
TraesCS1B02G135600.1	MBS	MYB binding site involved in drought-inducibility	CAACTG	453	6	-	Arabidopsis thaliana
TraesCS1B02G135600.1	ABRE3a		TACGTG	951	6	-	Zea mays
TraesCS1B02G135600.1	CARE		CAACTCAC	719	8	+	Oryza sativa
TraesCS1B02G135600.1	as-1		TGACG	639	5	-	Arabidopsis thaliana
TraesCS1B02G135600.1	as-1		TGACG	1979	5	+	Arabidopsis thaliana
TraesCS1B02G135600.1	GATA-motif	part of a light responsive element	GATAGGG	1589	7	-	Pisum sativum
TraesCS1B02G135600.1	Myc		TCTCTTA	1364	7	-	Arabidopsis thaliana
TraesCS1B02G135600.1	ACE	cis-acting element involved in light responsiveness	GCGACGTACC	1926	9	-	Petroselinum crispum
TraesCS1B02G135600.1	Myb		CAACTG	453	6	-	Arabidopsis thaliana
TraesCS1B02G135600.1	Myb		TAACTG	575	6	-	Arabidopsis thaliana
TraesCS1B02G135600.1	A-box	cis-acting regulatory element	CCGTCC	1885	6	-	Petroselinum crispum
TraesCS1B02G135600.1	TGACG-motif	cis-acting regulatory element involved in the MeJA-responsiveness	TGACG	639	5	-	Hordeum vulgare
TraesCS1B02G135600.1	TGACG-motif	cis-acting regulatory element involved in the MeJA-responsiveness	TGACG	1979	5	+	Hordeum vulgare
TraesCS1B02G135600.1	AC-I		(T/C)C(T/C)(C/T)ACC(T/C)ACC	840	8.5	+	Phaseolus vulgaris
TraesCS1B02G135600.1	DRE1		ACCGAGA	249	7	-	Zea mays
TraesCS1B02G135600.1	TGA-box	part of an auxin-responsive element	TGACGTAA	636	8	-	Glycine max
TraesCS1B02G135600.1		short_function	motif_sequence	361	4	+	organism
TraesCS1B02G135600.1		short_function	motif_sequence	395	4	-	organism
TraesCS1B02G135600.1		short_function	motif_sequence	405	4	+	organism
TraesCS1B02G135600.1		short_function	motif_sequence	800	4	+	organism
TraesCS1B02G135600.1		short_function	motif_sequence	919	4	+	organism
TraesCS1B02G135600.1		short_function	motif_sequence	1076	4	+	organism
TraesCS1B02G135600.1		short_function	motif_sequence	1086	4	-	organism
TraesCS1B02G135600.1		short_function	motif_sequence	1456	4	+	organism
TraesCS1B02G135600.1		short_function	motif_sequence	1492	4	+	organism
TraesCS1B02G135600.1		short_function	motif_sequence	1525	4	+	organism
TraesCS1B02G135600.1		short_function	motif_sequence	1530	4	+	organism
TraesCS1B02G135600.1		short_function	motif_sequence	1544	4	+	organism
TraesCS1B02G135600.1		short_function	motif_sequence	1559	4	+	organism
TraesCS1B02G135600.1		short_function	motif_sequence	1596	4	+	organism
TraesCS1B02G135600.1		short_function	motif_sequence	1684	4	+	organism
TraesCS1B02G135600.1		short_function	motif_sequence	1703	4	-	organism
TraesCS1B02G135600.1		short_function	motif_sequence	1715	4	+	organism
TraesCS1B02G135600.1		short_function	motif_sequence	1720	4	+	organism
TraesCS1B02G135600.1		short_function	motif_sequence	1725	4	+	organism
TraesCS1B02G135600.1		short_function	motif_sequence	1730	4	+	organism
TraesCS1B02G135600.1		short_function	motif_sequence	1735	4	+	organism
TraesCS1B02G135600.1		short_function	motif_sequence	1743	4	-	organism
TraesCS1B02G135600.1		short_function	motif_sequence	1748	4	-	organism
TraesCS1B02G135600.1		short_function	motif_sequence	1889	4	-	organism
TraesCS1B02G135600.1		short_function	motif_sequence	1971	4	+	organism
TraesCS1B02G135600.1		short_function	motif_sequence	1985	4	+	organism
TraesCS1B02G135600.1	CAT-box	cis-acting regulatory element related to meristem expression	GCCACT	150	6	+	Arabidopsis thaliana
TraesCS1B02G135600.1	CAT-box	cis-acting regulatory element related to meristem expression	GCCACT	593	6	-	Arabidopsis thaliana
TraesCS1B02G135600.1	CAT-box	cis-acting regulatory element related to meristem expression	GCCACT	1219	6	-	Arabidopsis thaliana
TraesCS1B02G135600.1	DRE core		GCCGAC	94	6	-	Arabidopsis thaliana
TraesCS1B02G135600.1	DRE core		GCCGAC	112	6	+	Arabidopsis thaliana
TraesCS1B02G135600.1	CGTCA-motif	cis-acting regulatory element involved in the MeJA-responsiveness	CGTCA	639	5	+	Hordeum vulgare
TraesCS1B02G135600.1	CGTCA-motif	cis-acting regulatory element involved in the MeJA-responsiveness	CGTCA	1979	5	-	Hordeum vulgare
TraesCS1B02G135600.1	CCGTCC motif		CCGTCC	1885	6	-	Nicotiana tabacum
TraesCS1B02G135600.1	Unnamed__4		CTCC	127	4	+	Petroselinum hortense
TraesCS1B02G135600.1	Unnamed__4		CTCC	158	4	+	Petroselinum hortense
TraesCS1B02G135600.1	Unnamed__4		CTCC	171	4	+	Petroselinum hortense
TraesCS1B02G135600.1	Unnamed__4		CTCC	200	4	-	Petroselinum hortense
TraesCS1B02G135600.1	Unnamed__4		CTCC	298	4	+	Petroselinum hortense
TraesCS1B02G135600.1	Unnamed__4		CTCC	407	4	+	Petroselinum hortense
TraesCS1B02G135600.1	Unnamed__4		CTCC	483	4	+	Petroselinum hortense
TraesCS1B02G135600.1	Unnamed__4		CTCC	728	4	-	Petroselinum hortense
TraesCS1B02G135600.1	Unnamed__4		CTCC	735	4	+	Petroselinum hortense
TraesCS1B02G135600.1	Unnamed__4		CTCC	751	4	+	Petroselinum hortense
TraesCS1B02G135600.1	Unnamed__4		CTCC	763	4	-	Petroselinum hortense
TraesCS1B02G135600.1	Unnamed__4		CTCC	779	4	+	Petroselinum hortense
TraesCS1B02G135600.1	Unnamed__4		CTCC	808	4	+	Petroselinum hortense
TraesCS1B02G135600.1	Unnamed__4		CTCC	833	4	-	Petroselinum hortense
TraesCS1B02G135600.1	Unnamed__4		CTCC	980	4	+	Petroselinum hortense
TraesCS1B02G135600.1	Unnamed__4		CTCC	1099	4	-	Petroselinum hortense
TraesCS1B02G135600.1	Unnamed__4		CTCC	1290	4	+	Petroselinum hortense
TraesCS1B02G135600.1	Unnamed__4		CTCC	1439	4	+	Petroselinum hortense
TraesCS1B02G135600.1	Unnamed__4		CTCC	1458	4	+	Petroselinum hortense
TraesCS1B02G135600.1	Unnamed__4		CTCC	1463	4	+	Petroselinum hortense
TraesCS1B02G135600.1	Unnamed__4		CTCC	1472	4	+	Petroselinum hortense
TraesCS1B02G135600.1	Unnamed__4		CTCC	1494	4	+	Petroselinum hortense
TraesCS1B02G135600.1	Unnamed__4		CTCC	1497	4	+	Petroselinum hortense
TraesCS1B02G135600.1	Unnamed__4		CTCC	1527	4	+	Petroselinum hortense
TraesCS1B02G135600.1	Unnamed__4		CTCC	1546	4	+	Petroselinum hortense
TraesCS1B02G135600.1	Unnamed__4		CTCC	1556	4	+	Petroselinum hortense
TraesCS1B02G135600.1	Unnamed__4		CTCC	1561	4	+	Petroselinum hortense
TraesCS1B02G135600.1	Unnamed__4		CTCC	1587	4	+	Petroselinum hortense
TraesCS1B02G135600.1	Unnamed__4		CTCC	1598	4	+	Petroselinum hortense
TraesCS1B02G135600.1	Unnamed__4		CTCC	1659	4	-	Petroselinum hortense
TraesCS1B02G135600.1	Unnamed__4		CTCC	1662	4	-	Petroselinum hortense
TraesCS1B02G135600.1	Unnamed__4		CTCC	1681	4	+	Petroselinum hortense
TraesCS1B02G135600.1	Unnamed__4		CTCC	1686	4	+	Petroselinum hortense
TraesCS1B02G135600.1	Unnamed__4		CTCC	1727	4	+	Petroselinum hortense
TraesCS1B02G135600.1	Unnamed__4		CTCC	1737	4	+	Petroselinum hortense
TraesCS1B02G135600.1	Unnamed__4		CTCC	1748	4	-	Petroselinum hortense
TraesCS1B02G135600.1	Unnamed__4		CTCC	1753	4	-	Petroselinum hortense
TraesCS1B02G135600.1	Unnamed__4		CTCC	1758	4	-	Petroselinum hortense
TraesCS1B02G135600.1	Unnamed__4		CTCC	1777	4	+	Petroselinum hortense
TraesCS1B02G135600.1	Unnamed__4		CTCC	1794	4	-	Petroselinum hortense
TraesCS1B02G135600.1	Unnamed__4		CTCC	1802	4	-	Petroselinum hortense
TraesCS1B02G135600.1	Unnamed__4		CTCC	1889	4	-	Petroselinum hortense
TraesCS1B02G135600.1	Unnamed__4		CTCC	1923	4	-	Petroselinum hortense
TraesCS1B02G135600.1	Unnamed__4		CTCC	1942	4	+	Petroselinum hortense
TraesCS1B02G135600.1	Unnamed__4		CTCC	1973	4	+	Petroselinum hortense
TraesCS1B02G135600.1	Unnamed__4		CTCC	1987	4	+	Petroselinum hortense
TraesCS1B02G135600.1	CCGTCC-box		CCGTCC	1885	6	-	Petroselinum hortense
TraesCS1B02G135600.1	plant_AP-2-like	?	CGACCAGG	1610	8	-	Oryza sativa
TraesCS1B02G135600.1	GT1-motif	light responsive element	GGTTAA	675	6	+	Arabidopsis thaliana
TraesCS1B02G135600.1	MYC		CATTTG	1081	6	+	Arabidopsis thaliana
TraesCS1B02G135600.1	MYC		CATGTG	1164	6	+	Arabidopsis thaliana
TraesCS1B02G135600.1	TCCC-motif	part of a light responsive element	TCTCCCT	406	7	+	Spinacia oleracea
TraesCS1B02G135600.1	TCCC-motif	part of a light responsive element	TCTCCCT	1685	7	+	Spinacia oleracea
TraesCS1B02G135600.1	TATA-box	core promoter element around -30 of transcription start	TATATAA	928	7	-	Arabidopsis thaliana
TraesCS1B02G135600.1	TATA-box	core promoter element around -30 of transcription start	TATATA	929	6	+	Arabidopsis thaliana
TraesCS1B02G135600.1	TATA-box	core promoter element around -30 of transcription start	ATATAT	930	6	+	Brassica napus
TraesCS1B02G135600.1	TATA-box	core promoter element around -30 of transcription start	TATATA	931	6	+	Arabidopsis thaliana
TraesCS1B02G135600.1	TATA-box	core promoter element around -30 of transcription start	ATATAT	932	6	+	Brassica napus
TraesCS1B02G135600.1	TATA-box	core promoter element around -30 of transcription start	TATA	933	4	+	Arabidopsis thaliana
TraesCS1B02G135600.1	TATA-box	core promoter element around -30 of transcription start	TATA	987	4	+	Arabidopsis thaliana
TraesCS1B02G135600.1	TATA-box	core promoter element around -30 of transcription start	TATA	1131	4	-	Arabidopsis thaliana
TraesCS1B02G135600.1	TATA-box	core promoter element around -30 of transcription start	TATATA	1182	6	-	Arabidopsis thaliana
TraesCS1B02G135600.1	TATA-box	core promoter element around -30 of transcription start	TATA	1184	4	-	Arabidopsis thaliana
TraesCS1B02G135600.1	TATA-box	core promoter element around -30 of transcription start	TATA	1386	4	-	Arabidopsis thaliana
TraesCS1B02G135600.1	STRE		AGGGG	256	5	-	Arabidopsis thaliana
TraesCS1B02G135600.1	STRE		AGGGG	417	5	-	Arabidopsis thaliana
TraesCS1B02G135600.1	STRE		AGGGG	810	5	-	Arabidopsis thaliana
TraesCS1B02G135600.1	STRE		AGGGG	1287	5	-	Arabidopsis thaliana
TraesCS1B02G135600.1	STRE		AGGGG	1316	5	+	Arabidopsis thaliana
TraesCS1B02G135600.1	STRE		AGGGG	1402	5	-	Arabidopsis thaliana
TraesCS1B02G135600.1	STRE		AGGGG	1428	5	-	Arabidopsis thaliana
TraesCS1B02G135600.1	STRE		AGGGG	1436	5	-	Arabidopsis thaliana
TraesCS1B02G135600.1	STRE		AGGGG	1460	5	-	Arabidopsis thaliana
TraesCS1B02G135600.1	STRE		AGGGG	1465	5	-	Arabidopsis thaliana
TraesCS1B02G135600.1	STRE		AGGGG	1755	5	+	Arabidopsis thaliana
TraesCS1B02G135600.1	MYB-like sequence		TAACCA	624	6	-	Arabidopsis thaliana
TraesCS1B02G135600.1	I-box	part of a light responsive element	gGATAAGGTG	1428	9	-	Zea mays
TraesCS1B02G135600.1	ABRE4		CACGTA	951	6	+	Zea mays
TraesCS1B02G135600.1	TCA		TCATCTTCAT	11	9	-	Pisum sativum
TraesCS1B02G135600.1	TCT-motif	part of a light responsive element	TCTTAC	243	6	+	Arabidopsis thaliana
TraesCS1B02G135600.1	TCT-motif	part of a light responsive element	TCTTAC	1363	6	-	Arabidopsis thaliana
TraesCS1B02G135600.1	Unnamed__2		CCCCGG	772	6	+	Zea mays
TraesCS1B02G135600.1	ABRE	cis-acting element involved in the abscisic acid responsiveness	ACGTG	134	5	-	Arabidopsis thaliana
TraesCS1B02G135600.1	ABRE	cis-acting element involved in the abscisic acid responsiveness	ACGTG	951	5	-	Arabidopsis thaliana
TraesCS1B02G135600.1	ABRE	cis-acting element involved in the abscisic acid responsiveness	ACGTG	1450	5	-	Arabidopsis thaliana
TraesCS1B02G135600.1	CTAG-motif		ACTAGCAGAA	391	9	+	Avena sativa
TraesCS1B02G135600.1	box S		AGCCACC	1482	7	+	Arabidopsis thaliana
TraesCS1B02G135600.1	AT~TATA-box		TATATA	929	6	+	Arabidopsis thaliana
TraesCS1B02G135600.1	AT~TATA-box		TATATA	931	6	+	Arabidopsis thaliana
TraesCS1B02G135600.1	AT~TATA-box		TATATA	1182	6	-	Arabidopsis thaliana
TraesCS1B02G191800.1	MYB recognition site		CCGTTG	1048	6	-	Arabidopsis thaliana
TraesCS1B02G191800.1		short_function	motif_sequence	27	4	+	organism
TraesCS1B02G191800.1		short_function	motif_sequence	260	4	-	organism
TraesCS1B02G191800.1		short_function	motif_sequence	304	4	-	organism
TraesCS1B02G191800.1		short_function	motif_sequence	694	4	+	organism
TraesCS1B02G191800.1		short_function	motif_sequence	1081	4	-	organism
TraesCS1B02G191800.1		short_function	motif_sequence	1085	4	+	organism
TraesCS1B02G191800.1		short_function	motif_sequence	1136	4	-	organism
TraesCS1B02G191800.1		short_function	motif_sequence	1481	4	+	organism
TraesCS1B02G191800.1		short_function	motif_sequence	1707	4	+	organism
TraesCS1B02G191800.1	CAT-box	cis-acting regulatory element related to meristem expression	GCCACT	1209	6	-	Arabidopsis thaliana
TraesCS1B02G191800.1	A-box	cis-acting regulatory element	CCGTCC	654	6	-	Petroselinum crispum
TraesCS1B02G191800.1	A-box	cis-acting regulatory element	CCGTCC	1181	6	+	Petroselinum crispum
TraesCS1B02G191800.1	A-box	cis-acting regulatory element	CCGTCC	1545	6	+	Petroselinum crispum
TraesCS1B02G191800.1	A-box	cis-acting regulatory element	CCGTCC	1928	6	+	Petroselinum crispum
TraesCS1B02G191800.1	TGACG-motif	cis-acting regulatory element involved in the MeJA-responsiveness	TGACG	97	5	-	Hordeum vulgare
TraesCS1B02G191800.1	TGACG-motif	cis-acting regulatory element involved in the MeJA-responsiveness	TGACG	1464	5	-	Hordeum vulgare
TraesCS1B02G191800.1	DRE1		ACCGAGA	1848	7	-	Zea mays
TraesCS1B02G191800.1	CARE		CAACTCAC	357	8	+	Oryza sativa
TraesCS1B02G191800.1	GA-motif	part of a light responsive element	ATAGATAA	867	8	+	Arabidopsis thaliana
TraesCS1B02G191800.1	as-1		TGACG	97	5	-	Arabidopsis thaliana
TraesCS1B02G191800.1	as-1		TGACG	1464	5	-	Arabidopsis thaliana
TraesCS1B02G191800.1	Myc		TCTCTTA	79	7	+	Arabidopsis thaliana
TraesCS1B02G191800.1	Unnamed__1		CGTGG	146	5	-	Zea mays
TraesCS1B02G191800.1	Unnamed__1		CGTGG	628	5	+	Zea mays
TraesCS1B02G191800.1	Unnamed__1		CGTGG	749	5	+	Zea mays
TraesCS1B02G191800.1	Unnamed__1		CGTGG	1158	5	+	Zea mays
TraesCS1B02G191800.1	Unnamed__1		CGTGG	1245	5	+	Zea mays
TraesCS1B02G191800.1	Unnamed__1		CGTGG	1595	5	+	Zea mays
TraesCS1B02G191800.1	Sp1	light responsive element	GGGCGG	685	6	+	Oryza sativa
TraesCS1B02G191800.1	Sp1	light responsive element	GGGCGG	1647	6	+	Oryza sativa
TraesCS1B02G191800.1	Sp1	light responsive element	GGGCGG	1651	6	+	Oryza sativa
TraesCS1B02G191800.1	Sp1	light responsive element	GGGCGG	1861	6	-	Oryza sativa
TraesCS1B02G191800.1	G-Box	cis-acting regulatory element involved in light responsiveness	CACGTT	362	6	+	Pisum sativum
TraesCS1B02G191800.1	CAAT-box		CAAT	100	4	+	Nicotiana glutinosa
TraesCS1B02G191800.1	CAAT-box	common cis-acting element in promoter and enhancer regions	CAAAT	225	5	-	Pisum sativum
TraesCS1B02G191800.1	CAAT-box	common cis-acting element in promoter and enhancer regions	CAAAT	232	5	-	Pisum sativum
TraesCS1B02G191800.1	CAAT-box		CAAT	254	4	+	Nicotiana glutinosa
TraesCS1B02G191800.1	CAAT-box		CAAT	308	4	-	Nicotiana glutinosa
TraesCS1B02G191800.1	CAAT-box	common cis-acting element in promoter and enhancer regions	CAAAT	341	5	+	Pisum sativum
TraesCS1B02G191800.1	CAAT-box	common cis-acting element in promoter and enhancer regions	CCAAT	351	5	-	Arabidopsis thaliana
TraesCS1B02G191800.1	CAAT-box	common cis-acting element in promoter and enhancer regions	CAAAT	381	5	-	Pisum sativum
TraesCS1B02G191800.1	CAAT-box	common cis-acting element in promoter and enhancer regions	CCAAT	415	5	+	Arabidopsis thaliana
TraesCS1B02G191800.1	CAAT-box		CAAT	416	4	+	Nicotiana glutinosa
TraesCS1B02G191800.1	CAAT-box		CAAT	457	4	+	Nicotiana glutinosa
TraesCS1B02G191800.1	CAAT-box	common cis-acting element in promoter and enhancer regions	CAAAT	496	5	-	Pisum sativum
TraesCS1B02G191800.1	CAAT-box	common cis-acting element in promoter and enhancer regions	CAAAT	517	5	-	Pisum sativum
TraesCS1B02G191800.1	CAAT-box	common cis-acting element in promoter and enhancer regions	CCAAT	523	5	-	Arabidopsis thaliana
TraesCS1B02G191800.1	CAAT-box		CAAT	549	4	+	Nicotiana glutinosa
TraesCS1B02G191800.1	CAAT-box	common cis-acting element in promoter and enhancer regions	CAAAT	712	5	+	Pisum sativum
TraesCS1B02G191800.1	CAAT-box		CAAT	786	4	+	Nicotiana glutinosa
TraesCS1B02G191800.1	CAAT-box		CAAT	861	4	+	Nicotiana glutinosa
TraesCS1B02G191800.1	CAAT-box	common cis-acting element in promoter and enhancer regions	CCAAT	920	5	+	Arabidopsis thaliana
TraesCS1B02G191800.1	CAAT-box		CAAT	921	4	+	Nicotiana glutinosa
TraesCS1B02G191800.1	CAAT-box	common cis-acting element in promoter and enhancer regions	CCAAT	951	5	+	Arabidopsis thaliana
TraesCS1B02G191800.1	CAAT-box		CAAT	952	4	+	Nicotiana glutinosa
TraesCS1B02G191800.1	CAAT-box	common cis-acting element in promoter and enhancer regions	CCAAT	1190	5	+	Arabidopsis thaliana
TraesCS1B02G191800.1	CAAT-box		CAAT	1191	4	+	Nicotiana glutinosa
TraesCS1B02G191800.1	CAAT-box	common cis-acting element in promoter and enhancer regions	CAAAT	1496	5	+	Pisum sativum
TraesCS1B02G191800.1	CAAT-box		CAAT	1587	4	+	Nicotiana glutinosa
TraesCS1B02G191800.1	CAAT-box	common cis-acting element in promoter and enhancer regions	CCAAT	1639	5	-	Arabidopsis thaliana
TraesCS1B02G191800.1	CAAT-box	common cis-acting element in promoter and enhancer regions	CCAAT	1741	5	+	Arabidopsis thaliana
TraesCS1B02G191800.1	CAAT-box		CAAT	1742	4	+	Nicotiana glutinosa
TraesCS1B02G191800.1	CAAT-box		CAAT	1938	4	-	Nicotiana glutinosa
TraesCS1B02G191800.1	G-box	cis-acting regulatory element involved in light responsiveness	TACGTG	1243	6	+	Arabidopsis thaliana
TraesCS1B02G191800.1	G-box	cis-acting regulatory element involved in light responsiveness	CACGTC	1759	6	+	Zea mays
TraesCS1B02G191800.1	O2-site	cis-acting regulatory element involved in zein metabolism regulation	GATGA(C/T)(A/G)TG(A/G)	377	8	+	Zea mays
TraesCS1B02G191800.1	MYB		TAACCA	84	6	+	Arabidopsis thaliana
TraesCS1B02G191800.1	MYB		CAACCA	268	6	-	Arabidopsis thaliana
TraesCS1B02G191800.1	MYB		CAACCA	412	6	+	Arabidopsis thaliana
TraesCS1B02G191800.1	MYB		CAACCA	499	6	-	Arabidopsis thaliana
TraesCS1B02G191800.1	MYB		CAACCA	917	6	+	Arabidopsis thaliana
TraesCS1B02G191800.1	MYB		CAACCA	1393	6	+	Arabidopsis thaliana
TraesCS1B02G191800.1	MYB		CAACCA	1439	6	+	Arabidopsis thaliana
TraesCS1B02G191800.1	ABRE3a		TACGTG	1243	6	+	Zea mays
TraesCS1B02G191800.1	MYB-like sequence		TAACCA	84	6	+	Arabidopsis thaliana
TraesCS1B02G191800.1	STRE		AGGGG	119	5	+	Arabidopsis thaliana
TraesCS1B02G191800.1	STRE		AGGGG	669	5	-	Arabidopsis thaliana
TraesCS1B02G191800.1	STRE		AGGGG	1305	5	-	Arabidopsis thaliana
TraesCS1B02G191800.1	STRE		AGGGG	1840	5	-	Arabidopsis thaliana
TraesCS1B02G191800.1	ARE	cis-acting regulatory element essential for the anaerobic induction	AAACCA	110	6	+	Zea mays
TraesCS1B02G191800.1	ARE	cis-acting regulatory element essential for the anaerobic induction	AAACCA	940	6	-	Zea mays
TraesCS1B02G191800.1	ABRE4		CACGTA	1243	6	-	Zea mays
TraesCS1B02G191800.1	ABRE	cis-acting element involved in the abscisic acid responsiveness	ACGTG	362	5	-	Arabidopsis thaliana
TraesCS1B02G191800.1	ABRE	cis-acting element involved in the abscisic acid responsiveness	CGTACGTGCA	604	9	-	Hordeum vulgare
TraesCS1B02G191800.1	ABRE	cis-acting element involved in the abscisic acid responsiveness	AACCCGG	1130	7	+	Arabidopsis thaliana
TraesCS1B02G191800.1	ABRE	cis-acting element involved in the abscisic acid responsiveness	CGTACGTGCA	1241	9	+	Hordeum vulgare
TraesCS1B02G191800.1	ABRE	cis-acting element involved in the abscisic acid responsiveness	ACGTG	1244	5	+	Arabidopsis thaliana
TraesCS1B02G191800.1	ABRE	cis-acting element involved in the abscisic acid responsiveness	CGCACGTGTC	1757	9	+	Hordeum vulgare
TraesCS1B02G191800.1	ABRE	cis-acting element involved in the abscisic acid responsiveness	ACGTG	1759	5	-	Arabidopsis thaliana
TraesCS1B02G191800.1	Unnamed__2		CCCCGG	1261	6	+	Zea mays
TraesCS1B02G191800.1	GT1-motif	light responsive element	GGTTAA	83	6	-	Arabidopsis thaliana
TraesCS1B02G191800.1	GC-motif	enhancer-like element involved in anoxic specific inducibility	CCCCCG	1260	6	+	Zea mays
TraesCS1B02G191800.1	MYC		CATTTG	224	6	+	Arabidopsis thaliana
TraesCS1B02G191800.1	MYC		CATTTG	341	6	-	Arabidopsis thaliana
TraesCS1B02G191800.1	MYC		CATTTG	712	6	-	Arabidopsis thaliana
TraesCS1B02G191800.1	MYC		CATTTG	1496	6	-	Arabidopsis thaliana
TraesCS1B02G191800.1	TCCC-motif	part of a light responsive element	TCTCCCT	1086	7	+	Spinacia oleracea
TraesCS1B02G191800.1	TATA-box	core promoter element around -30 of transcription start	TATA	392	4	+	Arabidopsis thaliana
TraesCS1B02G191800.1	TATA-box	core promoter element around -30 of transcription start	ATATAA	459	6	+	Brassica oleracea
TraesCS1B02G191800.1	TATA-box	core promoter element around -30 of transcription start	TATA	460	4	+	Arabidopsis thaliana
TraesCS1B02G191800.1	TATA-box	core promoter element around -30 of transcription start	TACAAAA	1101	7	+	Oryza sativa
TraesCS1B02G191800.1	TATA-box	core promoter element around -30 of transcription start	TATA	1582	4	-	Arabidopsis thaliana
TraesCS1B02G191800.1	TATA-box	core promoter element around -30 of transcription start	TATA	1601	4	-	Arabidopsis thaliana
TraesCS1B02G191800.1	TATA-box	core promoter element around -30 of transcription start	TATA	1994	4	-	Arabidopsis thaliana
TraesCS1B02G191800.1	Unnamed__4		CTCC	29	4	+	Petroselinum hortense
TraesCS1B02G191800.1	Unnamed__4		CTCC	52	4	+	Petroselinum hortense
TraesCS1B02G191800.1	Unnamed__4		CTCC	761	4	-	Petroselinum hortense
TraesCS1B02G191800.1	Unnamed__4		CTCC	850	4	+	Petroselinum hortense
TraesCS1B02G191800.1	Unnamed__4		CTCC	977	4	+	Petroselinum hortense
TraesCS1B02G191800.1	Unnamed__4		CTCC	1040	4	-	Petroselinum hortense
TraesCS1B02G191800.1	Unnamed__4		CTCC	1081	4	-	Petroselinum hortense
TraesCS1B02G191800.1	Unnamed__4		CTCC	1087	4	+	Petroselinum hortense
TraesCS1B02G191800.1	Unnamed__4		CTCC	1136	4	-	Petroselinum hortense
TraesCS1B02G191800.1	Unnamed__4		CTCC	1179	4	+	Petroselinum hortense
TraesCS1B02G191800.1	Unnamed__4		CTCC	1313	4	+	Petroselinum hortense
TraesCS1B02G191800.1	Unnamed__4		CTCC	1318	4	-	Petroselinum hortense
TraesCS1B02G191800.1	Unnamed__4		CTCC	1379	4	-	Petroselinum hortense
TraesCS1B02G191800.1	Unnamed__4		CTCC	1417	4	-	Petroselinum hortense
TraesCS1B02G191800.1	Unnamed__4		CTCC	1461	4	+	Petroselinum hortense
TraesCS1B02G191800.1	Unnamed__4		CTCC	1477	4	+	Petroselinum hortense
TraesCS1B02G191800.1	Unnamed__4		CTCC	1483	4	+	Petroselinum hortense
TraesCS1B02G191800.1	Unnamed__4		CTCC	1550	4	+	Petroselinum hortense
TraesCS1B02G191800.1	Unnamed__4		CTCC	1577	4	-	Petroselinum hortense
TraesCS1B02G191800.1	Unnamed__4		CTCC	1605	4	+	Petroselinum hortense
TraesCS1B02G191800.1	Unnamed__4		CTCC	1689	4	+	Petroselinum hortense
TraesCS1B02G191800.1	Unnamed__4		CTCC	1709	4	+	Petroselinum hortense
TraesCS1B02G191800.1	Unnamed__4		CTCC	1764	4	+	Petroselinum hortense
TraesCS1B02G191800.1	Unnamed__4		CTCC	1767	4	+	Petroselinum hortense
TraesCS1B02G191800.1	Unnamed__4		CTCC	1792	4	+	Petroselinum hortense
TraesCS1B02G191800.1	Unnamed__4		CTCC	1815	4	+	Petroselinum hortense
TraesCS1B02G191800.1	Unnamed__4		CTCC	1843	4	+	Petroselinum hortense
TraesCS1B02G191800.1	Unnamed__4		CTCC	1883	4	+	Petroselinum hortense
TraesCS1B02G191800.1	Unnamed__4		CTCC	1948	4	-	Petroselinum hortense
TraesCS1B02G191800.1	Unnamed__4		CTCC	1979	4	-	Petroselinum hortense
TraesCS1B02G191800.1	Unnamed__4		CTCC	1984	4	-	Petroselinum hortense
TraesCS1B02G191800.1	Unnamed__4		CTCC	1988	4	+	Petroselinum hortense
TraesCS1B02G191800.1	CCGTCC-box		CCGTCC	654	6	-	Petroselinum hortense
TraesCS1B02G191800.1	CCGTCC-box		CCGTCC	1181	6	+	Petroselinum hortense
TraesCS1B02G191800.1	CCGTCC-box		CCGTCC	1545	6	+	Petroselinum hortense
TraesCS1B02G191800.1	CCGTCC-box		CCGTCC	1928	6	+	Petroselinum hortense
TraesCS1B02G191800.1	AAGAA-motif		GAAAGAA	436	7	-	Avena sativa
TraesCS1B02G191800.1	AAGAA-motif		gGTAAAGAAA	1908	9	-	Avena sativa
TraesCS1B02G191800.1	AAGAA-motif		GAAAGAA	1909	7	-	Avena sativa
TraesCS1B02G191800.1	CCAAT-box	MYBHv1 binding site	CAACGG	1048	6	+	Hordeum vulgare
TraesCS1B02G191800.1	TGA-element	auxin-responsive element	AACGAC	878	6	-	Brassica oleracea
TraesCS1B02G191800.1	TGA-element	auxin-responsive element	AACGAC	966	6	+	Brassica oleracea
TraesCS1B02G191800.1	Pc-CMA2c	part of a light responsive element	GCCCACGCA	747	9	-	Pisum sativum
TraesCS1B02G191800.1	DRE core		GCCGAC	1031	6	-	Arabidopsis thaliana
TraesCS1B02G191800.1	DRE core		GCCGAC	1277	6	-	Arabidopsis thaliana
TraesCS1B02G191800.1	CGTCA-motif	cis-acting regulatory element involved in the MeJA-responsiveness	CGTCA	97	5	+	Hordeum vulgare
TraesCS1B02G191800.1	CGTCA-motif	cis-acting regulatory element involved in the MeJA-responsiveness	CGTCA	1464	5	+	Hordeum vulgare
TraesCS1B02G191800.1	CCGTCC motif		CCGTCC	654	6	-	Nicotiana tabacum
TraesCS1B02G191800.1	CCGTCC motif		CCGTCC	1181	6	+	Nicotiana tabacum
TraesCS1B02G191800.1	CCGTCC motif		CCGTCC	1545	6	+	Nicotiana tabacum
TraesCS1B02G191800.1	CCGTCC motif		CCGTCC	1928	6	+	Nicotiana tabacum
TraesCS1B02G290200.1	GARE-motif	gibberellin-responsive element	TCTGTTG	186	7	-	Brassica oleracea
TraesCS1B02G290200.1	GARE-motif	gibberellin-responsive element	TCTGTTG	1196	7	-	Brassica oleracea
TraesCS1B02G290200.1	GARE-motif	gibberellin-responsive element	TCTGTTG	1279	7	+	Brassica oleracea
TraesCS1B02G290200.1	CAG-motif	part of a light response element	GAAAGGCAGAC	1557	10	-	Arabidopsis thaliana
TraesCS1B02G290200.1		short_function	motif_sequence	236	4	+	organism
TraesCS1B02G290200.1		short_function	motif_sequence	267	4	+	organism
TraesCS1B02G290200.1		short_function	motif_sequence	328	4	+	organism
TraesCS1B02G290200.1		short_function	motif_sequence	350	4	+	organism
TraesCS1B02G290200.1		short_function	motif_sequence	550	4	+	organism
TraesCS1B02G290200.1		short_function	motif_sequence	633	4	-	organism
TraesCS1B02G290200.1		short_function	motif_sequence	724	4	+	organism
TraesCS1B02G290200.1		short_function	motif_sequence	755	4	-	organism
TraesCS1B02G290200.1		short_function	motif_sequence	793	4	-	organism
TraesCS1B02G290200.1		short_function	motif_sequence	851	4	+	organism
TraesCS1B02G290200.1		short_function	motif_sequence	1119	4	+	organism
TraesCS1B02G290200.1		short_function	motif_sequence	1317	4	-	organism
TraesCS1B02G290200.1		short_function	motif_sequence	1508	4	+	organism
TraesCS1B02G290200.1		short_function	motif_sequence	1595	4	+	organism
TraesCS1B02G290200.1		short_function	motif_sequence	1619	4	+	organism
TraesCS1B02G290200.1		short_function	motif_sequence	1722	4	-	organism
TraesCS1B02G290200.1		short_function	motif_sequence	1728	4	-	organism
TraesCS1B02G290200.1		short_function	motif_sequence	1831	4	+	organism
TraesCS1B02G290200.1		short_function	motif_sequence	1836	4	+	organism
TraesCS1B02G290200.1		short_function	motif_sequence	1848	4	+	organism
TraesCS1B02G290200.1		short_function	motif_sequence	1869	4	+	organism
TraesCS1B02G290200.1		short_function	motif_sequence	1883	4	+	organism
TraesCS1B02G290200.1	Myb		TAACTG	565	6	-	Arabidopsis thaliana
TraesCS1B02G290200.1	A-box	cis-acting regulatory element	CCGTCC	1489	6	+	Petroselinum crispum
TraesCS1B02G290200.1	TGACG-motif	cis-acting regulatory element involved in the MeJA-responsiveness	TGACG	131	5	+	Hordeum vulgare
TraesCS1B02G290200.1	TGACG-motif	cis-acting regulatory element involved in the MeJA-responsiveness	TGACG	908	5	+	Hordeum vulgare
TraesCS1B02G290200.1	ACE	cis-acting element involved in light responsiveness	GCGACGTACC	1912	9	-	Petroselinum crispum
TraesCS1B02G290200.1	CARE		CAACTCCC	1548	8	+	Oryza sativa
TraesCS1B02G290200.1	as-1		TGACG	131	5	+	Arabidopsis thaliana
TraesCS1B02G290200.1	as-1		TGACG	908	5	+	Arabidopsis thaliana
TraesCS1B02G290200.1	G-box	cis-acting regulatory element involved in light responsiveness	ACACGTGGC	493	9	+	Brassica napus
TraesCS1B02G290200.1	G-box	cis-acting regulatory element involved in light responsiveness	CACGTG	494	6	+	Arabidopsis thaliana
TraesCS1B02G290200.1	G-box	cis-acting regulatory element involved in light responsiveness	GCCACGTGGA	1165	9	+	Arabidopsis thaliana
TraesCS1B02G290200.1	G-box	cis-acting regulatory element involved in light responsiveness	TACGTG	1977	6	-	Arabidopsis thaliana
TraesCS1B02G290200.1	MYB		CAACCA	171	6	-	Arabidopsis thaliana
TraesCS1B02G290200.1	MYB		CAACAG	186	6	+	Arabidopsis thaliana
TraesCS1B02G290200.1	MYB		CAACCA	211	6	-	Arabidopsis thaliana
TraesCS1B02G290200.1	MYB		CAACCA	1024	6	-	Arabidopsis thaliana
TraesCS1B02G290200.1	MYB		CAACAG	1196	6	+	Arabidopsis thaliana
TraesCS1B02G290200.1	MYB		CAACCA	1222	6	+	Arabidopsis thaliana
TraesCS1B02G290200.1	MYB		CAACAG	1280	6	-	Arabidopsis thaliana
TraesCS1B02G290200.1	ABRE3a		TACGTG	1977	6	-	Zea mays
TraesCS1B02G290200.1	Unnamed__1		CGTGG	496	5	+	Zea mays
TraesCS1B02G290200.1	Unnamed__1		CGTGG	803	5	+	Zea mays
TraesCS1B02G290200.1	Unnamed__1		CGTGG	1356	5	-	Zea mays
TraesCS1B02G290200.1	Sp1	light responsive element	GGGCGG	1365	6	-	Oryza sativa
TraesCS1B02G290200.1	Sp1	light responsive element	GGGCGG	1679	6	-	Oryza sativa
TraesCS1B02G290200.1	G-Box	cis-acting regulatory element involved in light responsiveness	CACGTG	494	6	+	Pisum sativum
TraesCS1B02G290200.1	G-Box	cis-acting regulatory element involved in light responsiveness	TCCACATGGCA	1164	10	-	Triticum aestivum
TraesCS1B02G290200.1	CAAT-box	common cis-acting element in promoter and enhancer regions	CAAAT	13	5	+	Pisum sativum
TraesCS1B02G290200.1	CAAT-box		CAAT	20	4	-	Nicotiana glutinosa
TraesCS1B02G290200.1	CAAT-box		CAAT	48	4	-	Nicotiana glutinosa
TraesCS1B02G290200.1	CAAT-box	common cis-acting element in promoter and enhancer regions	CAAAT	68	5	+	Pisum sativum
TraesCS1B02G290200.1	CAAT-box		CAAT	75	4	+	Nicotiana glutinosa
TraesCS1B02G290200.1	CAAT-box		CAAT	81	4	+	Nicotiana glutinosa
TraesCS1B02G290200.1	CAAT-box		CAAT	83	4	-	Nicotiana glutinosa
TraesCS1B02G290200.1	CAAT-box		CAAT	222	4	-	Nicotiana glutinosa
TraesCS1B02G290200.1	CAAT-box		CAAT	272	4	+	Nicotiana glutinosa
TraesCS1B02G290200.1	CAAT-box	common cis-acting element in promoter and enhancer regions	CAAAT	282	5	+	Pisum sativum
TraesCS1B02G290200.1	CAAT-box		CAAT	333	4	+	Nicotiana glutinosa
TraesCS1B02G290200.1	CAAT-box	common cis-acting element in promoter and enhancer regions	CCAAT	382	5	+	Arabidopsis thaliana
TraesCS1B02G290200.1	CAAT-box		CAAT	383	4	+	Nicotiana glutinosa
TraesCS1B02G290200.1	CAAT-box		CAAT	405	4	+	Nicotiana glutinosa
TraesCS1B02G290200.1	CAAT-box	common cis-acting element in promoter and enhancer regions	CAAAT	442	5	+	Pisum sativum
TraesCS1B02G290200.1	CAAT-box		CAAT	505	4	-	Nicotiana glutinosa
TraesCS1B02G290200.1	CAAT-box		CAAT	570	4	-	Nicotiana glutinosa
TraesCS1B02G290200.1	CAAT-box	common cis-acting element in promoter and enhancer regions	CCAAT	879	5	-	Arabidopsis thaliana
TraesCS1B02G290200.1	CAAT-box	common cis-acting element in promoter and enhancer regions	CCAAT	1022	5	-	Arabidopsis thaliana
TraesCS1B02G290200.1	CAAT-box		CAAT	1071	4	-	Nicotiana glutinosa
TraesCS1B02G290200.1	CAAT-box	common cis-acting element in promoter and enhancer regions	CAAAT	1091	5	+	Pisum sativum
TraesCS1B02G290200.1	CAAT-box		CAAT	1106	4	-	Nicotiana glutinosa
TraesCS1B02G290200.1	CAAT-box		CAAT	1213	4	+	Nicotiana glutinosa
TraesCS1B02G290200.1	CAAT-box		CAAT	1246	4	+	Nicotiana glutinosa
TraesCS1B02G290200.1	ABRE	cis-acting element involved in the abscisic acid responsiveness	GACACGTGGC	492	9	+	Triticum aestivum
TraesCS1B02G290200.1	ABRE	cis-acting element involved in the abscisic acid responsiveness	CACGTG	494	6	+	Arabidopsis thaliana
TraesCS1B02G290200.1	ABRE	cis-acting element involved in the abscisic acid responsiveness	ACGTG	495	5	+	Arabidopsis thaliana
TraesCS1B02G290200.1	ABRE	cis-acting element involved in the abscisic acid responsiveness	ACGTG	1977	5	-	Arabidopsis thaliana
TraesCS1B02G290200.1	Myb-binding site		CAACAG	186	6	+	Nicotiana tabacum
TraesCS1B02G290200.1	Myb-binding site		CAACAG	1196	6	+	Nicotiana tabacum
TraesCS1B02G290200.1	Myb-binding site		CAACAG	1280	6	-	Nicotiana tabacum
TraesCS1B02G290200.1	ARE	cis-acting regulatory element essential for the anaerobic induction	AAACCA	997	6	+	Zea mays
TraesCS1B02G290200.1	STRE		AGGGG	1336	5	+	Arabidopsis thaliana
TraesCS1B02G290200.1	STRE		AGGGG	1443	5	-	Arabidopsis thaliana
TraesCS1B02G290200.1	STRE		AGGGG	1466	5	-	Arabidopsis thaliana
TraesCS1B02G290200.1	STRE		AGGGG	1770	5	-	Arabidopsis thaliana
TraesCS1B02G290200.1	STRE		AGGGG	1874	5	-	Arabidopsis thaliana
TraesCS1B02G290200.1	ABRE4		CACGTA	1977	6	+	Zea mays
TraesCS1B02G290200.1	GC-motif	enhancer-like element involved in anoxic specific inducibility	CCCCCG	959	6	-	Zea mays
TraesCS1B02G290200.1	MYC		CAATTG	81	6	+	Arabidopsis thaliana
TraesCS1B02G290200.1	MYC		CATGTG	157	6	+	Arabidopsis thaliana
TraesCS1B02G290200.1	MYC		CATTTG	442	6	-	Arabidopsis thaliana
TraesCS1B02G290200.1	MYC		CATGTG	549	6	+	Arabidopsis thaliana
TraesCS1B02G290200.1	MYC		CATGTG	1167	6	+	Arabidopsis thaliana
TraesCS1B02G290200.1	TATA-box	core promoter element around -30 of transcription start	TATA	37	4	+	Arabidopsis thaliana
TraesCS1B02G290200.1	TATA-box	core promoter element around -30 of transcription start	ATATAA	43	6	+	Brassica oleracea
TraesCS1B02G290200.1	TATA-box	core promoter element around -30 of transcription start	TATA	44	4	+	Arabidopsis thaliana
TraesCS1B02G290200.1	TATA-box	core promoter element around -30 of transcription start	TATA	149	4	+	Arabidopsis thaliana
TraesCS1B02G290200.1	TATA-box	core promoter element around -30 of transcription start	ATTATA	651	6	+	Brassica napus
TraesCS1B02G290200.1	TATA-box	core promoter element around -30 of transcription start	TATAA	652	5	-	Arabidopsis thaliana
TraesCS1B02G290200.1	TATA-box	core promoter element around -30 of transcription start	TATA	653	4	+	Arabidopsis thaliana
TraesCS1B02G290200.1	TATA-box	core promoter element around -30 of transcription start	TATA	1010	4	-	Arabidopsis thaliana
TraesCS1B02G290200.1	TATA-box	core promoter element around -30 of transcription start	ATATAA	1066	6	+	Brassica oleracea
TraesCS1B02G290200.1	TATA-box	core promoter element around -30 of transcription start	TATA	1067	4	-	Arabidopsis thaliana
TraesCS1B02G290200.1	TATA-box	core promoter element around -30 of transcription start	ccTATAAAaa	1175	9	-	Arabidopsis thaliana
TraesCS1B02G290200.1	TATA-box	core promoter element around -30 of transcription start	TATAAAA	1176	7	-	Pisum sativum
TraesCS1B02G290200.1	TATA-box	core promoter element around -30 of transcription start	TATAAA	1177	6	-	Helianthus annuus
TraesCS1B02G290200.1	TATA-box	core promoter element around -30 of transcription start	TATAA	1178	5	-	Arabidopsis thaliana
TraesCS1B02G290200.1	TATA-box	core promoter element around -30 of transcription start	TATA	1179	4	-	Arabidopsis thaliana
TraesCS1B02G290200.1	TATA-box	core promoter element around -30 of transcription start	TATA	1259	4	-	Arabidopsis thaliana
TraesCS1B02G290200.1	TATA-box	core promoter element around -30 of transcription start	TACAAAA	1429	7	+	Oryza sativa
TraesCS1B02G290200.1	Unnamed__4		CTCC	154	4	+	Petroselinum hortense
TraesCS1B02G290200.1	Unnamed__4		CTCC	435	4	-	Petroselinum hortense
TraesCS1B02G290200.1	Unnamed__4		CTCC	633	4	-	Petroselinum hortense
TraesCS1B02G290200.1	Unnamed__4		CTCC	939	4	+	Petroselinum hortense
TraesCS1B02G290200.1	Unnamed__4		CTCC	1084	4	-	Petroselinum hortense
TraesCS1B02G290200.1	Unnamed__4		CTCC	1172	4	-	Petroselinum hortense
TraesCS1B02G290200.1	Unnamed__4		CTCC	1296	4	+	Petroselinum hortense
TraesCS1B02G290200.1	Unnamed__4		CTCC	1372	4	+	Petroselinum hortense
TraesCS1B02G290200.1	Unnamed__4		CTCC	1410	4	+	Petroselinum hortense
TraesCS1B02G290200.1	Unnamed__4		CTCC	1464	4	+	Petroselinum hortense
TraesCS1B02G290200.1	Unnamed__4		CTCC	1505	4	+	Petroselinum hortense
TraesCS1B02G290200.1	Unnamed__4		CTCC	1551	4	+	Petroselinum hortense
TraesCS1B02G290200.1	Unnamed__4		CTCC	1597	4	+	Petroselinum hortense
TraesCS1B02G290200.1	Unnamed__4		CTCC	1600	4	+	Petroselinum hortense
TraesCS1B02G290200.1	Unnamed__4		CTCC	1604	4	+	Petroselinum hortense
TraesCS1B02G290200.1	Unnamed__4		CTCC	1782	4	+	Petroselinum hortense
TraesCS1B02G290200.1	Unnamed__4		CTCC	1786	4	+	Petroselinum hortense
TraesCS1B02G290200.1	Unnamed__4		CTCC	1813	4	-	Petroselinum hortense
TraesCS1B02G290200.1	Unnamed__4		CTCC	1833	4	+	Petroselinum hortense
TraesCS1B02G290200.1	Unnamed__4		CTCC	1838	4	+	Petroselinum hortense
TraesCS1B02G290200.1	Unnamed__4		CTCC	1853	4	+	Petroselinum hortense
TraesCS1B02G290200.1	Unnamed__4		CTCC	1861	4	+	Petroselinum hortense
TraesCS1B02G290200.1	Unnamed__4		CTCC	1871	4	+	Petroselinum hortense
TraesCS1B02G290200.1	Unnamed__4		CTCC	1885	4	+	Petroselinum hortense
TraesCS1B02G290200.1	Unnamed__4		CTCC	1927	4	+	Petroselinum hortense
TraesCS1B02G290200.1	AAGAA-motif		gGTAAAGAAA	990	9	+	Avena sativa
TraesCS1B02G290200.1	CCGTCC-box		CCGTCC	1489	6	+	Petroselinum hortense
TraesCS1B02G290200.1	WRE3		CCACCT	593	6	+	Pisum sativum
TraesCS1B02G290200.1	WRE3		CCACCT	1501	6	+	Pisum sativum
TraesCS1B02G290200.1	DRE core		GCCGAC	1152	6	-	Arabidopsis thaliana
TraesCS1B02G290200.1	DRE core		GCCGAC	1742	6	-	Arabidopsis thaliana
TraesCS1B02G290200.1	AT-rich element	binding site of AT-rich DNA binding protein (ATBP-1)	ATAGAAATCAA	188	10	+	Glycine max
TraesCS1B02G290200.1	AT-rich element	binding site of AT-rich DNA binding protein (ATBP-1)	ATAGAAATCAA	1198	10	+	Glycine max
TraesCS1B02G290200.1	AT-rich element	binding site of AT-rich DNA binding protein (ATBP-1)	ATAGAAATCAA	1273	10	-	Glycine max
TraesCS1B02G290200.1	CGTCA-motif	cis-acting regulatory element involved in the MeJA-responsiveness	CGTCA	131	5	-	Hordeum vulgare
TraesCS1B02G290200.1	CGTCA-motif	cis-acting regulatory element involved in the MeJA-responsiveness	CGTCA	908	5	-	Hordeum vulgare
TraesCS1B02G290200.1	CCGTCC motif		CCGTCC	1489	6	+	Nicotiana tabacum
TraesCS1B02G290200.1	GCN4_motif	cis-regulatory element involved in endosperm expression	TGAGTCA	244	7	-	Oryza sativa
TraesCS1B02G290200.1	GCN4_motif	cis-regulatory element involved in endosperm expression	TGAGTCA	304	7	-	Oryza sativa
TraesCS1B02G290200.1	GCN4_motif	cis-regulatory element involved in endosperm expression	TGAGTCA	336	7	-	Oryza sativa
TraesCS1D02G075600.1	DRE1		ACCGAGA	813	7	-	Zea mays
TraesCS1D02G075600.1	A-box	cis-acting regulatory element	CCGTCC	11	6	+	Petroselinum crispum
TraesCS1D02G075600.1	A-box	cis-acting regulatory element	CCGTCC	612	6	+	Petroselinum crispum
TraesCS1D02G075600.1	Myb		CAACTG	1949	6	+	Arabidopsis thaliana
TraesCS1D02G075600.1	TGACG-motif	cis-acting regulatory element involved in the MeJA-responsiveness	TGACG	174	5	-	Hordeum vulgare
TraesCS1D02G075600.1	TGACG-motif	cis-acting regulatory element involved in the MeJA-responsiveness	TGACG	380	5	+	Hordeum vulgare
TraesCS1D02G075600.1	TGACG-motif	cis-acting regulatory element involved in the MeJA-responsiveness	TGACG	500	5	-	Hordeum vulgare
TraesCS1D02G075600.1	TGACG-motif	cis-acting regulatory element involved in the MeJA-responsiveness	TGACG	774	5	+	Hordeum vulgare
TraesCS1D02G075600.1	TGACG-motif	cis-acting regulatory element involved in the MeJA-responsiveness	TGACG	795	5	+	Hordeum vulgare
TraesCS1D02G075600.1	TGACG-motif	cis-acting regulatory element involved in the MeJA-responsiveness	TGACG	950	5	-	Hordeum vulgare
TraesCS1D02G075600.1	TGACG-motif	cis-acting regulatory element involved in the MeJA-responsiveness	TGACG	974	5	+	Hordeum vulgare
TraesCS1D02G075600.1	TGACG-motif	cis-acting regulatory element involved in the MeJA-responsiveness	TGACG	1022	5	+	Hordeum vulgare
TraesCS1D02G075600.1	TGACG-motif	cis-acting regulatory element involved in the MeJA-responsiveness	TGACG	1028	5	+	Hordeum vulgare
TraesCS1D02G075600.1	TGACG-motif	cis-acting regulatory element involved in the MeJA-responsiveness	TGACG	1037	5	+	Hordeum vulgare
TraesCS1D02G075600.1	TGACG-motif	cis-acting regulatory element involved in the MeJA-responsiveness	TGACG	1261	5	-	Hordeum vulgare
TraesCS1D02G075600.1	TGACG-motif	cis-acting regulatory element involved in the MeJA-responsiveness	TGACG	1573	5	-	Hordeum vulgare
TraesCS1D02G075600.1	TGACG-motif	cis-acting regulatory element involved in the MeJA-responsiveness	TGACG	1668	5	-	Hordeum vulgare
TraesCS1D02G075600.1	GARE-motif	gibberellin-responsive element	TCTGTTG	1870	7	+	Brassica oleracea
TraesCS1D02G075600.1	CAT-box	cis-acting regulatory element related to meristem expression	GCCACT	922	6	+	Arabidopsis thaliana
TraesCS1D02G075600.1		short_function	motif_sequence	25	4	+	organism
TraesCS1D02G075600.1		short_function	motif_sequence	288	4	-	organism
TraesCS1D02G075600.1		short_function	motif_sequence	617	4	+	organism
TraesCS1D02G075600.1		short_function	motif_sequence	676	4	-	organism
TraesCS1D02G075600.1		short_function	motif_sequence	872	4	-	organism
TraesCS1D02G075600.1		short_function	motif_sequence	1089	4	+	organism
TraesCS1D02G075600.1		short_function	motif_sequence	1167	4	+	organism
TraesCS1D02G075600.1		short_function	motif_sequence	1301	4	+	organism
TraesCS1D02G075600.1		short_function	motif_sequence	1326	4	-	organism
TraesCS1D02G075600.1		short_function	motif_sequence	1342	4	+	organism
TraesCS1D02G075600.1		short_function	motif_sequence	1453	4	-	organism
TraesCS1D02G075600.1		short_function	motif_sequence	1484	4	-	organism
TraesCS1D02G075600.1		short_function	motif_sequence	1693	4	-	organism
TraesCS1D02G075600.1		short_function	motif_sequence	1968	4	-	organism
TraesCS1D02G075600.1		short_function	motif_sequence	1993	4	-	organism
TraesCS1D02G075600.1	W box		TTGACC	517	6	-	Arabidopsis thaliana
TraesCS1D02G075600.1	W box		TTGACC	1758	6	-	Arabidopsis thaliana
TraesCS1D02G075600.1	W box		TTGACC	1787	6	-	Arabidopsis thaliana
TraesCS1D02G075600.1	MYB		TAACCA	1473	6	-	Arabidopsis thaliana
TraesCS1D02G075600.1	MYB		TAACCA	1521	6	-	Arabidopsis thaliana
TraesCS1D02G075600.1	MYB		CAACCA	1550	6	-	Arabidopsis thaliana
TraesCS1D02G075600.1	MYB		CAACAG	1871	6	-	Arabidopsis thaliana
TraesCS1D02G075600.1	MBS	MYB binding site involved in drought-inducibility	CAACTG	1949	6	+	Arabidopsis thaliana
TraesCS1D02G075600.1	G-box	cis-acting regulatory element involved in light responsiveness	GCCACGTGGA	581	9	+	Arabidopsis thaliana
TraesCS1D02G075600.1	G-box	cis-acting regulatory element involved in light responsiveness	CACGTC	630	6	+	Zea mays
TraesCS1D02G075600.1	G-box	cis-acting regulatory element involved in light responsiveness	CACGAC	821	6	-	Zea mays
TraesCS1D02G075600.1	G-box	cis-acting regulatory element involved in light responsiveness	CACGTC	975	6	-	Zea mays
TraesCS1D02G075600.1	G-box	cis-acting regulatory element involved in light responsiveness	CACGTC	1666	6	+	Zea mays
TraesCS1D02G075600.1	G-box	cis-acting regulatory element involved in light responsiveness	TACGTG	1919	6	+	Arabidopsis thaliana
TraesCS1D02G075600.1	O2-site	cis-acting regulatory element involved in zein metabolism regulation	GTTGACGTGA	1740	9	+	Zea mays
TraesCS1D02G075600.1	ABRE3a		TACGTG	1919	6	+	Zea mays
TraesCS1D02G075600.1	Unnamed__1		CGTGG	136	5	-	Zea mays
TraesCS1D02G075600.1	Unnamed__1		CGTGG	156	5	+	Zea mays
TraesCS1D02G075600.1	Unnamed__1		CGTGG	458	5	+	Zea mays
TraesCS1D02G075600.1	Unnamed__1		CGTGG	629	5	-	Zea mays
TraesCS1D02G075600.1	Unnamed__1		CGTGG	823	5	+	Zea mays
TraesCS1D02G075600.1	Unnamed__1		CGTGG	977	5	+	Zea mays
TraesCS1D02G075600.1	Unnamed__1		CGTGG	1503	5	+	Zea mays
TraesCS1D02G075600.1	Unnamed__1		CGTGG	1665	5	-	Zea mays
TraesCS1D02G075600.1	Unnamed__1		CGTGG	1921	5	+	Zea mays
TraesCS1D02G075600.1	G-Box	cis-acting regulatory element involved in light responsiveness	CACGTT	1737	6	+	Pisum sativum
TraesCS1D02G075600.1	CAAT-box	common cis-acting element in promoter and enhancer regions	CCAAT	47	5	+	Arabidopsis thaliana
TraesCS1D02G075600.1	CAAT-box		CAAT	48	4	+	Nicotiana glutinosa
TraesCS1D02G075600.1	CAAT-box		CAAT	336	4	+	Nicotiana glutinosa
TraesCS1D02G075600.1	CAAT-box	common cis-acting element in promoter and enhancer regions	CAACCAACTCC	359	10	+	Arabidopsis thaliana
TraesCS1D02G075600.1	CAAT-box		CAAT	377	4	+	Nicotiana glutinosa
TraesCS1D02G075600.1	CAAT-box		CAAT	545	4	-	Nicotiana glutinosa
TraesCS1D02G075600.1	CAAT-box	common cis-acting element in promoter and enhancer regions	CCAAT	863	5	-	Arabidopsis thaliana
TraesCS1D02G075600.1	CAAT-box		CAAT	911	4	+	Nicotiana glutinosa
TraesCS1D02G075600.1	CAAT-box		CAAT	1035	4	-	Nicotiana glutinosa
TraesCS1D02G075600.1	CAAT-box	common cis-acting element in promoter and enhancer regions	CAAAT	1215	5	-	Pisum sativum
TraesCS1D02G075600.1	CAAT-box	common cis-acting element in promoter and enhancer regions	TGCCAAC	1232	7	+	Petunia hybrida
TraesCS1D02G075600.1	CAAT-box	common cis-acting element in promoter and enhancer regions	CCAAT	1305	5	+	Arabidopsis thaliana
TraesCS1D02G075600.1	CAAT-box		CAAT	1306	4	+	Nicotiana glutinosa
TraesCS1D02G075600.1	CAAT-box	common cis-acting element in promoter and enhancer regions	CAAAT	1547	5	-	Pisum sativum
TraesCS1D02G075600.1	CAAT-box	common cis-acting element in promoter and enhancer regions	CAAAT	1598	5	+	Pisum sativum
TraesCS1D02G075600.1	CAAT-box	common cis-acting element in promoter and enhancer regions	CAAAT	1790	5	+	Pisum sativum
TraesCS1D02G075600.1	CAAT-box		CAAT	1887	4	-	Nicotiana glutinosa
TraesCS1D02G075600.1	CAAT-box		CAAT	1937	4	-	Nicotiana glutinosa
TraesCS1D02G075600.1	Sp1	light responsive element	GGGCGG	295	6	+	Oryza sativa
TraesCS1D02G075600.1	as-1		TGACG	174	5	-	Arabidopsis thaliana
TraesCS1D02G075600.1	as-1		TGACG	380	5	+	Arabidopsis thaliana
TraesCS1D02G075600.1	as-1		TGACG	500	5	-	Arabidopsis thaliana
TraesCS1D02G075600.1	as-1		TGACG	774	5	+	Arabidopsis thaliana
TraesCS1D02G075600.1	as-1		TGACG	795	5	+	Arabidopsis thaliana
TraesCS1D02G075600.1	as-1		TGACG	950	5	-	Arabidopsis thaliana
TraesCS1D02G075600.1	as-1		TGACG	974	5	+	Arabidopsis thaliana
TraesCS1D02G075600.1	as-1		TGACG	1022	5	+	Arabidopsis thaliana
TraesCS1D02G075600.1	as-1		TGACG	1028	5	+	Arabidopsis thaliana
TraesCS1D02G075600.1	as-1		TGACG	1037	5	+	Arabidopsis thaliana
TraesCS1D02G075600.1	as-1		TGACG	1261	5	-	Arabidopsis thaliana
TraesCS1D02G075600.1	as-1		TGACG	1573	5	-	Arabidopsis thaliana
TraesCS1D02G075600.1	as-1		TGACG	1668	5	-	Arabidopsis thaliana
TraesCS1D02G075600.1	TCCC-motif	part of a light responsive element	TCTCCCT	286	7	-	Spinacia oleracea
TraesCS1D02G075600.1	MYC		CATGTG	583	6	-	Arabidopsis thaliana
TraesCS1D02G075600.1	MYC		CATTTG	1598	6	-	Arabidopsis thaliana
TraesCS1D02G075600.1	TATA-box	core promoter element around -30 of transcription start	TATA	1095	4	-	Arabidopsis thaliana
TraesCS1D02G075600.1	TATA-box	core promoter element around -30 of transcription start	TATTTAAA	1157	8	+	Arabidopsis thaliana
TraesCS1D02G075600.1	TATA-box	core promoter element around -30 of transcription start	TATAAAA	1209	7	-	Pisum sativum
TraesCS1D02G075600.1	TATA-box	core promoter element around -30 of transcription start	TATAAA	1210	6	-	Helianthus annuus
TraesCS1D02G075600.1	TATA-box	core promoter element around -30 of transcription start	TATAA	1211	5	-	Arabidopsis thaliana
TraesCS1D02G075600.1	TATA-box	core promoter element around -30 of transcription start	TATA	1212	4	-	Arabidopsis thaliana
TraesCS1D02G075600.1	TATA-box	core promoter element around -30 of transcription start	ATATAT	1541	6	-	Brassica napus
TraesCS1D02G075600.1	TATA-box	core promoter element around -30 of transcription start	TATATA	1542	6	-	Arabidopsis thaliana
TraesCS1D02G075600.1	TATA-box	core promoter element around -30 of transcription start	ATATAT	1543	6	-	Brassica napus
TraesCS1D02G075600.1	TATA-box	core promoter element around -30 of transcription start	TATA	1544	4	-	Arabidopsis thaliana
TraesCS1D02G075600.1	TATA-box	core promoter element around -30 of transcription start	TATA	1914	4	-	Arabidopsis thaliana
TraesCS1D02G075600.1	TC-rich repeats	cis-acting element involved in defense and stress responsiveness	ATTCTCTAAC	1943	9	+	Nicotiana tabacum
TraesCS1D02G075600.1	GT1-motif	light responsive element	GGTTAA	1522	6	+	Arabidopsis thaliana
TraesCS1D02G075600.1	GT1-motif	light responsive element	GGTTAA	1816	6	+	Arabidopsis thaliana
TraesCS1D02G075600.1	ABRE	cis-acting element involved in the abscisic acid responsiveness	TACGGTC	51	7	+	Arabidopsis thaliana
TraesCS1D02G075600.1	ABRE	cis-acting element involved in the abscisic acid responsiveness	ACGTG	630	5	-	Arabidopsis thaliana
TraesCS1D02G075600.1	ABRE	cis-acting element involved in the abscisic acid responsiveness	CGCACGTGTC	898	9	-	Hordeum vulgare
TraesCS1D02G075600.1	ABRE	cis-acting element involved in the abscisic acid responsiveness	ACGTG	976	5	+	Arabidopsis thaliana
TraesCS1D02G075600.1	ABRE	cis-acting element involved in the abscisic acid responsiveness	ACGTG	1666	5	-	Arabidopsis thaliana
TraesCS1D02G075600.1	ABRE	cis-acting element involved in the abscisic acid responsiveness	ACGTG	1737	5	-	Arabidopsis thaliana
TraesCS1D02G075600.1	ABRE	cis-acting element involved in the abscisic acid responsiveness	ACGTG	1920	5	+	Arabidopsis thaliana
TraesCS1D02G075600.1	AT~TATA-box		TATATA	1542	6	-	Arabidopsis thaliana
TraesCS1D02G075600.1	Myb-binding site		CAACAG	1871	6	-	Nicotiana tabacum
TraesCS1D02G075600.1	box S		AGCCACC	639	7	-	Arabidopsis thaliana
TraesCS1D02G075600.1	box S		AGCCACC	1642	7	+	Arabidopsis thaliana
TraesCS1D02G075600.1	TCA		TCATCTTCAT	1021	9	-	Pisum sativum
TraesCS1D02G075600.1	ABRE4		CACGTA	1919	6	-	Zea mays
TraesCS1D02G075600.1	ARE	cis-acting regulatory element essential for the anaerobic induction	AAACCA	89	6	+	Zea mays
TraesCS1D02G075600.1	ARE	cis-acting regulatory element essential for the anaerobic induction	AAACCA	359	6	+	Zea mays
TraesCS1D02G075600.1	MYB-like sequence		TAACCA	1473	6	-	Arabidopsis thaliana
TraesCS1D02G075600.1	MYB-like sequence		TAACCA	1521	6	-	Arabidopsis thaliana
TraesCS1D02G075600.1	CCGTCC motif		CCGTCC	11	6	+	Nicotiana tabacum
TraesCS1D02G075600.1	CCGTCC motif		CCGTCC	612	6	+	Nicotiana tabacum
TraesCS1D02G075600.1	CGTCA-motif	cis-acting regulatory element involved in the MeJA-responsiveness	CGTCA	174	5	+	Hordeum vulgare
TraesCS1D02G075600.1	CGTCA-motif	cis-acting regulatory element involved in the MeJA-responsiveness	CGTCA	380	5	-	Hordeum vulgare
TraesCS1D02G075600.1	CGTCA-motif	cis-acting regulatory element involved in the MeJA-responsiveness	CGTCA	500	5	+	Hordeum vulgare
TraesCS1D02G075600.1	CGTCA-motif	cis-acting regulatory element involved in the MeJA-responsiveness	CGTCA	774	5	-	Hordeum vulgare
TraesCS1D02G075600.1	CGTCA-motif	cis-acting regulatory element involved in the MeJA-responsiveness	CGTCA	795	5	-	Hordeum vulgare
TraesCS1D02G075600.1	CGTCA-motif	cis-acting regulatory element involved in the MeJA-responsiveness	CGTCA	950	5	+	Hordeum vulgare
TraesCS1D02G075600.1	CGTCA-motif	cis-acting regulatory element involved in the MeJA-responsiveness	CGTCA	974	5	-	Hordeum vulgare
TraesCS1D02G075600.1	CGTCA-motif	cis-acting regulatory element involved in the MeJA-responsiveness	CGTCA	1022	5	-	Hordeum vulgare
TraesCS1D02G075600.1	CGTCA-motif	cis-acting regulatory element involved in the MeJA-responsiveness	CGTCA	1028	5	-	Hordeum vulgare
TraesCS1D02G075600.1	CGTCA-motif	cis-acting regulatory element involved in the MeJA-responsiveness	CGTCA	1037	5	-	Hordeum vulgare
TraesCS1D02G075600.1	CGTCA-motif	cis-acting regulatory element involved in the MeJA-responsiveness	CGTCA	1261	5	+	Hordeum vulgare
TraesCS1D02G075600.1	CGTCA-motif	cis-acting regulatory element involved in the MeJA-responsiveness	CGTCA	1573	5	+	Hordeum vulgare
TraesCS1D02G075600.1	CGTCA-motif	cis-acting regulatory element involved in the MeJA-responsiveness	CGTCA	1668	5	+	Hordeum vulgare
TraesCS1D02G075600.1	TGA-element	auxin-responsive element	AACGAC	633	6	-	Brassica oleracea
TraesCS1D02G075600.1	TGA-element	auxin-responsive element	AACGAC	757	6	+	Brassica oleracea
TraesCS1D02G075600.1	ERE		ATTTTAAA	1528	8	+	Nicotiana glutinos
TraesCS1D02G075600.1	Unnamed__4		CTCC	82	4	+	Petroselinum hortense
TraesCS1D02G075600.1	Unnamed__4		CTCC	120	4	-	Petroselinum hortense
TraesCS1D02G075600.1	Unnamed__4		CTCC	284	4	-	Petroselinum hortense
TraesCS1D02G075600.1	Unnamed__4		CTCC	288	4	-	Petroselinum hortense
TraesCS1D02G075600.1	Unnamed__4		CTCC	366	4	+	Petroselinum hortense
TraesCS1D02G075600.1	Unnamed__4		CTCC	390	4	-	Petroselinum hortense
TraesCS1D02G075600.1	Unnamed__4		CTCC	405	4	-	Petroselinum hortense
TraesCS1D02G075600.1	Unnamed__4		CTCC	530	4	+	Petroselinum hortense
TraesCS1D02G075600.1	Unnamed__4		CTCC	574	4	+	Petroselinum hortense
TraesCS1D02G075600.1	Unnamed__4		CTCC	619	4	+	Petroselinum hortense
TraesCS1D02G075600.1	Unnamed__4		CTCC	804	4	+	Petroselinum hortense
TraesCS1D02G075600.1	Unnamed__4		CTCC	840	4	+	Petroselinum hortense
TraesCS1D02G075600.1	Unnamed__4		CTCC	926	4	+	Petroselinum hortense
TraesCS1D02G075600.1	Unnamed__4		CTCC	1106	4	+	Petroselinum hortense
TraesCS1D02G075600.1	Unnamed__4		CTCC	1282	4	+	Petroselinum hortense
TraesCS1D02G075600.1	Unnamed__4		CTCC	1326	4	-	Petroselinum hortense
TraesCS1D02G075600.1	Unnamed__4		CTCC	1444	4	-	Petroselinum hortense
TraesCS1D02G075600.1	Unnamed__4		CTCC	1517	4	+	Petroselinum hortense
TraesCS1D02G075600.1	Unnamed__4		CTCC	1588	4	+	Petroselinum hortense
TraesCS1D02G075600.1	Unnamed__4		CTCC	1661	4	-	Petroselinum hortense
TraesCS1D02G075600.1	Unnamed__4		CTCC	1693	4	-	Petroselinum hortense
TraesCS1D02G075600.1	Unnamed__4		CTCC	1879	4	-	Petroselinum hortense
TraesCS1D02G075600.1	Unnamed__4		CTCC	1946	4	+	Petroselinum hortense
TraesCS1D02G075600.1	Unnamed__4		CTCC	1987	4	-	Petroselinum hortense
TraesCS1D02G075600.1	Unnamed__4		CTCC	1993	4	-	Petroselinum hortense
TraesCS1D02G075600.1	WRE3		CCACCT	734	6	+	Pisum sativum
TraesCS1D02G075600.1	WRE3		CCACCT	1064	6	-	Pisum sativum
TraesCS1D02G075600.1	WRE3		CCACCT	1644	6	+	Pisum sativum
TraesCS1D02G075600.1	CCGTCC-box		CCGTCC	11	6	+	Petroselinum hortense
TraesCS1D02G075600.1	CCGTCC-box		CCGTCC	612	6	+	Petroselinum hortense
TraesCS1D02G075700.1	TGACG-motif	cis-acting regulatory element involved in the MeJA-responsiveness	TGACG	171	5	-	Hordeum vulgare
TraesCS1D02G075700.1	A-box	cis-acting regulatory element	CCGTCC	652	6	+	Petroselinum crispum
TraesCS1D02G075700.1	Myb		CAACTG	69	6	-	Arabidopsis thaliana
TraesCS1D02G075700.1	Myb		CAACTG	131	6	+	Arabidopsis thaliana
TraesCS1D02G075700.1	Myb		CAACTG	560	6	-	Arabidopsis thaliana
TraesCS1D02G075700.1	Myb		CAACTG	1145	6	+	Arabidopsis thaliana
TraesCS1D02G075700.1	Myb		CAACTG	1867	6	+	Arabidopsis thaliana
TraesCS1D02G075700.1		short_function	motif_sequence	77	4	+	organism
TraesCS1D02G075700.1		short_function	motif_sequence	292	4	+	organism
TraesCS1D02G075700.1		short_function	motif_sequence	338	4	-	organism
TraesCS1D02G075700.1		short_function	motif_sequence	394	4	+	organism
TraesCS1D02G075700.1		short_function	motif_sequence	474	4	-	organism
TraesCS1D02G075700.1		short_function	motif_sequence	596	4	+	organism
TraesCS1D02G075700.1		short_function	motif_sequence	694	4	+	organism
TraesCS1D02G075700.1		short_function	motif_sequence	738	4	-	organism
TraesCS1D02G075700.1		short_function	motif_sequence	826	4	+	organism
TraesCS1D02G075700.1		short_function	motif_sequence	892	4	+	organism
TraesCS1D02G075700.1		short_function	motif_sequence	908	4	+	organism
TraesCS1D02G075700.1		short_function	motif_sequence	971	4	-	organism
TraesCS1D02G075700.1		short_function	motif_sequence	1083	4	+	organism
TraesCS1D02G075700.1		short_function	motif_sequence	1133	4	-	organism
TraesCS1D02G075700.1		short_function	motif_sequence	1438	4	-	organism
TraesCS1D02G075700.1		short_function	motif_sequence	1652	4	+	organism
TraesCS1D02G075700.1		short_function	motif_sequence	1748	4	+	organism
TraesCS1D02G075700.1		short_function	motif_sequence	1760	4	+	organism
TraesCS1D02G075700.1		short_function	motif_sequence	1813	4	+	organism
TraesCS1D02G075700.1		short_function	motif_sequence	1886	4	+	organism
TraesCS1D02G075700.1		short_function	motif_sequence	1902	4	-	organism
TraesCS1D02G075700.1		short_function	motif_sequence	1908	4	-	organism
TraesCS1D02G075700.1		short_function	motif_sequence	1938	4	+	organism
TraesCS1D02G075700.1		short_function	motif_sequence	1993	4	-	organism
TraesCS1D02G075700.1	CAAT-box		CAAT	52	4	-	Nicotiana glutinosa
TraesCS1D02G075700.1	CAAT-box	common cis-acting element in promoter and enhancer regions	TGCCAAC	54	7	+	Petunia hybrida
TraesCS1D02G075700.1	CAAT-box	common cis-acting element in promoter and enhancer regions	CAAAT	102	5	-	Pisum sativum
TraesCS1D02G075700.1	CAAT-box	common cis-acting element in promoter and enhancer regions	CAAAT	113	5	+	Pisum sativum
TraesCS1D02G075700.1	CAAT-box		CAAT	290	4	+	Nicotiana glutinosa
TraesCS1D02G075700.1	CAAT-box	common cis-acting element in promoter and enhancer regions	CAAAT	688	5	-	Pisum sativum
TraesCS1D02G075700.1	CAAT-box		CAAT	707	4	-	Nicotiana glutinosa
TraesCS1D02G075700.1	CAAT-box	common cis-acting element in promoter and enhancer regions	CAAAT	722	5	-	Pisum sativum
TraesCS1D02G075700.1	CAAT-box	common cis-acting element in promoter and enhancer regions	CAAAT	788	5	-	Pisum sativum
TraesCS1D02G075700.1	CAAT-box		CAAT	794	4	-	Nicotiana glutinosa
TraesCS1D02G075700.1	CAAT-box		CAAT	844	4	-	Nicotiana glutinosa
TraesCS1D02G075700.1	CAAT-box		CAAT	885	4	-	Nicotiana glutinosa
TraesCS1D02G075700.1	CAAT-box		CAAT	943	4	-	Nicotiana glutinosa
TraesCS1D02G075700.1	CAAT-box		CAAT	1002	4	-	Nicotiana glutinosa
TraesCS1D02G075700.1	CAAT-box	common cis-acting element in promoter and enhancer regions	CAAAT	1044	5	-	Pisum sativum
TraesCS1D02G075700.1	CAAT-box		CAAT	1110	4	+	Nicotiana glutinosa
TraesCS1D02G075700.1	CAAT-box		CAAT	1167	4	+	Nicotiana glutinosa
TraesCS1D02G075700.1	CAAT-box	common cis-acting element in promoter and enhancer regions	CCCAATTT	1234	8	-	Arabidopsis thaliana
TraesCS1D02G075700.1	CAAT-box	common cis-acting element in promoter and enhancer regions	CCAAT	1236	5	-	Arabidopsis thaliana
TraesCS1D02G075700.1	CAAT-box		CAAT	1325	4	-	Nicotiana glutinosa
TraesCS1D02G075700.1	CAAT-box		CAAT	1503	4	-	Nicotiana glutinosa
TraesCS1D02G075700.1	CAAT-box	common cis-acting element in promoter and enhancer regions	CCAAT	1537	5	+	Arabidopsis thaliana
TraesCS1D02G075700.1	CAAT-box		CAAT	1538	4	+	Nicotiana glutinosa
TraesCS1D02G075700.1	G-Box	cis-acting regulatory element involved in light responsiveness	CACGTT	457	6	+	Pisum sativum
TraesCS1D02G075700.1	Sp1	light responsive element	GGGCGG	1641	6	-	Oryza sativa
TraesCS1D02G075700.1	TCA-element	cis-acting element involved in salicylic acid responsiveness	TCAGAAGAGG	693	9	-	Brassica oleracea
TraesCS1D02G075700.1	Unnamed__1		CGTGG	439	5	+	Zea mays
TraesCS1D02G075700.1	Unnamed__1		CGTGG	767	5	+	Zea mays
TraesCS1D02G075700.1	Unnamed__1		CGTGG	1454	5	-	Zea mays
TraesCS1D02G075700.1	MYB		CAACCA	224	6	+	Arabidopsis thaliana
TraesCS1D02G075700.1	MYB		CAACCA	239	6	-	Arabidopsis thaliana
TraesCS1D02G075700.1	MYB		CAACCA	344	6	-	Arabidopsis thaliana
TraesCS1D02G075700.1	MYB		TAACCA	410	6	-	Arabidopsis thaliana
TraesCS1D02G075700.1	MYB		TAACCA	1863	6	+	Arabidopsis thaliana
TraesCS1D02G075700.1	MBS	MYB binding site involved in drought-inducibility	CAACTG	69	6	-	Arabidopsis thaliana
TraesCS1D02G075700.1	MBS	MYB binding site involved in drought-inducibility	CAACTG	131	6	+	Arabidopsis thaliana
TraesCS1D02G075700.1	MBS	MYB binding site involved in drought-inducibility	CAACTG	560	6	-	Arabidopsis thaliana
TraesCS1D02G075700.1	MBS	MYB binding site involved in drought-inducibility	CAACTG	1145	6	+	Arabidopsis thaliana
TraesCS1D02G075700.1	MBS	MYB binding site involved in drought-inducibility	CAACTG	1867	6	+	Arabidopsis thaliana
TraesCS1D02G075700.1	as-1		TGACG	171	5	-	Arabidopsis thaliana
TraesCS1D02G075700.1	ACE	cis-acting element involved in light responsiveness	CTAACGTATT	1061	9	-	Petroselinum crispum
TraesCS1D02G075700.1	P-box	gibberellin-responsive element	CCTTTTG	1204	7	-	Oryza sativa
TraesCS1D02G075700.1	GT1-motif	light responsive element	GGTTAA	1229	6	+	Arabidopsis thaliana
TraesCS1D02G075700.1	H-box		CCTACCNNNNNNNCTNNNNA	1362	9	+	Phaseolus vulgaris
TraesCS1D02G075700.1	TATA-box	core promoter element around -30 of transcription start	TATA	838	4	+	Arabidopsis thaliana
TraesCS1D02G075700.1	TATA-box	core promoter element around -30 of transcription start	TATAA	1194	5	-	Arabidopsis thaliana
TraesCS1D02G075700.1	TATA-box	core promoter element around -30 of transcription start	TATA	1195	4	-	Arabidopsis thaliana
TraesCS1D02G075700.1	TATA-box	core promoter element around -30 of transcription start	TATA	1777	4	-	Arabidopsis thaliana
TraesCS1D02G075700.1	TCCC-motif	part of a light responsive element	TCTCCCT	909	7	+	Spinacia oleracea
TraesCS1D02G075700.1	GC-motif	enhancer-like element involved in anoxic specific inducibility	CCCCCG	614	6	-	Zea mays
TraesCS1D02G075700.1	GC-motif	enhancer-like element involved in anoxic specific inducibility	CCCCCG	1985	6	-	Zea mays
TraesCS1D02G075700.1	MYC		CATGTG	248	6	+	Arabidopsis thaliana
TraesCS1D02G075700.1	MYC		CATTTG	787	6	+	Arabidopsis thaliana
TraesCS1D02G075700.1	MYC		CATGTG	1152	6	-	Arabidopsis thaliana
TraesCS1D02G075700.1	TCA		TCATCTTCAT	1746	9	+	Pisum sativum
TraesCS1D02G075700.1	STRE		AGGGG	899	5	-	Arabidopsis thaliana
TraesCS1D02G075700.1	STRE		AGGGG	1360	5	-	Arabidopsis thaliana
TraesCS1D02G075700.1	STRE		AGGGG	1366	5	-	Arabidopsis thaliana
TraesCS1D02G075700.1	MYB-like sequence		TAACCA	410	6	-	Arabidopsis thaliana
TraesCS1D02G075700.1	MYB-like sequence		TAACCA	1863	6	+	Arabidopsis thaliana
TraesCS1D02G075700.1	CTAG-motif		ACTAGCAGAA	1848	9	-	Avena sativa
TraesCS1D02G075700.1	ABRE	cis-acting element involved in the abscisic acid responsiveness	ACGTG	457	5	-	Arabidopsis thaliana
TraesCS1D02G075700.1	AP-1		TGAGTTAG	579	8	-	Arabidopsis thaliana
TraesCS1D02G075700.1	CCGTCC motif		CCGTCC	652	6	+	Nicotiana tabacum
TraesCS1D02G075700.1	CGTCA-motif	cis-acting regulatory element involved in the MeJA-responsiveness	CGTCA	171	5	+	Hordeum vulgare
TraesCS1D02G075700.1	CCGTCC-box		CCGTCC	652	6	+	Petroselinum hortense
TraesCS1D02G075700.1	AAGAA-motif		gGTAAAGAAA	618	9	+	Avena sativa
TraesCS1D02G075700.1	AAGAA-motif		gGTAAAGAAA	1403	9	+	Avena sativa
TraesCS1D02G075700.1	AAGAA-motif		GAAAGAA	1409	7	+	Avena sativa
TraesCS1D02G075700.1	Unnamed__4		CTCC	214	4	+	Petroselinum hortense
TraesCS1D02G075700.1	Unnamed__4		CTCC	221	4	+	Petroselinum hortense
TraesCS1D02G075700.1	Unnamed__4		CTCC	442	4	-	Petroselinum hortense
TraesCS1D02G075700.1	Unnamed__4		CTCC	474	4	-	Petroselinum hortense
TraesCS1D02G075700.1	Unnamed__4		CTCC	483	4	+	Petroselinum hortense
TraesCS1D02G075700.1	Unnamed__4		CTCC	592	4	-	Petroselinum hortense
TraesCS1D02G075700.1	Unnamed__4		CTCC	712	4	+	Petroselinum hortense
TraesCS1D02G075700.1	Unnamed__4		CTCC	902	4	+	Petroselinum hortense
TraesCS1D02G075700.1	Unnamed__4		CTCC	910	4	+	Petroselinum hortense
TraesCS1D02G075700.1	Unnamed__4		CTCC	1085	4	+	Petroselinum hortense
TraesCS1D02G075700.1	Unnamed__4		CTCC	1124	4	+	Petroselinum hortense
TraesCS1D02G075700.1	Unnamed__4		CTCC	1130	4	-	Petroselinum hortense
TraesCS1D02G075700.1	Unnamed__4		CTCC	1187	4	-	Petroselinum hortense
TraesCS1D02G075700.1	Unnamed__4		CTCC	1220	4	+	Petroselinum hortense
TraesCS1D02G075700.1	Unnamed__4		CTCC	1284	4	+	Petroselinum hortense
TraesCS1D02G075700.1	Unnamed__4		CTCC	1507	4	+	Petroselinum hortense
TraesCS1D02G075700.1	Unnamed__4		CTCC	1564	4	+	Petroselinum hortense
TraesCS1D02G075700.1	Unnamed__4		CTCC	1567	4	+	Petroselinum hortense
TraesCS1D02G075700.1	Unnamed__4		CTCC	1574	4	+	Petroselinum hortense
TraesCS1D02G075700.1	Unnamed__4		CTCC	1614	4	+	Petroselinum hortense
TraesCS1D02G075700.1	Unnamed__4		CTCC	1649	4	+	Petroselinum hortense
TraesCS1D02G075700.1	Unnamed__4		CTCC	1725	4	+	Petroselinum hortense
TraesCS1D02G075700.1	Unnamed__4		CTCC	1757	4	+	Petroselinum hortense
TraesCS1D02G075700.1	Unnamed__4		CTCC	1762	4	+	Petroselinum hortense
TraesCS1D02G075700.1	Unnamed__4		CTCC	1822	4	+	Petroselinum hortense
TraesCS1D02G075700.1	Unnamed__4		CTCC	1908	4	-	Petroselinum hortense
TraesCS1D02G075700.1	Unnamed__4		CTCC	1925	4	-	Petroselinum hortense
TraesCS1D02G075700.1	Unnamed__4		CTCC	1993	4	-	Petroselinum hortense
TraesCS1D02G193800.1	ACE	cis-acting element involved in light responsiveness	GCGACGTACC	929	9	+	Petroselinum crispum
TraesCS1D02G193800.1	GA-motif	part of a light responsive element	ATAGATAA	825	8	+	Arabidopsis thaliana
TraesCS1D02G193800.1	CARE		CAACTCAC	282	8	+	Oryza sativa
TraesCS1D02G193800.1	as-1		TGACG	22	5	-	Arabidopsis thaliana
TraesCS1D02G193800.1	as-1		TGACG	260	5	-	Arabidopsis thaliana
TraesCS1D02G193800.1	as-1		TGACG	1438	5	-	Arabidopsis thaliana
TraesCS1D02G193800.1	G-box	cis-acting regulatory element involved in light responsiveness	TACGTG	1217	6	+	Arabidopsis thaliana
TraesCS1D02G193800.1	G-box	cis-acting regulatory element involved in light responsiveness	CACGTC	1732	6	+	Zea mays
TraesCS1D02G193800.1	O2-site	cis-acting regulatory element involved in zein metabolism regulation	GATGATGTGG	302	9	+	Zea mays
TraesCS1D02G193800.1	MYB		TAACCA	9	6	+	Arabidopsis thaliana
TraesCS1D02G193800.1	MYB		CAACCA	193	6	-	Arabidopsis thaliana
TraesCS1D02G193800.1	MYB		TAACCA	237	6	-	Arabidopsis thaliana
TraesCS1D02G193800.1	MYB		CAACCA	309	6	-	Arabidopsis thaliana
TraesCS1D02G193800.1	MYB		CAACCA	406	6	-	Arabidopsis thaliana
TraesCS1D02G193800.1	MYB		CAACCA	879	6	+	Arabidopsis thaliana
TraesCS1D02G193800.1	MYB		CAACCA	1367	6	+	Arabidopsis thaliana
TraesCS1D02G193800.1	MYB		CAACCA	1409	6	+	Arabidopsis thaliana
TraesCS1D02G193800.1	ABRE3a		TACGTG	1217	6	+	Zea mays
TraesCS1D02G193800.1	Unnamed__1		CGTGG	71	5	-	Zea mays
TraesCS1D02G193800.1	Unnamed__1		CGTGG	1131	5	+	Zea mays
TraesCS1D02G193800.1	Unnamed__1		CGTGG	1219	5	+	Zea mays
TraesCS1D02G193800.1	Unnamed__1		CGTGG	1564	5	+	Zea mays
TraesCS1D02G193800.1	TCA-element	cis-acting element involved in salicylic acid responsiveness	CCATCTTTTT	490	9	-	Nicotiana tabacum
TraesCS1D02G193800.1	Sp1	light responsive element	GGGCGG	686	6	+	Oryza sativa
TraesCS1D02G193800.1	Sp1	light responsive element	GGGCGG	1616	6	+	Oryza sativa
TraesCS1D02G193800.1	Sp1	light responsive element	GGGCGG	1620	6	+	Oryza sativa
TraesCS1D02G193800.1	Sp1	light responsive element	GGGCGG	1856	6	-	Oryza sativa
TraesCS1D02G193800.1	CAAT-box		CAAT	25	4	+	Nicotiana glutinosa
TraesCS1D02G193800.1	CAAT-box	common cis-acting element in promoter and enhancer regions	CAAAT	150	5	-	Pisum sativum
TraesCS1D02G193800.1	CAAT-box		CAAT	179	4	+	Nicotiana glutinosa
TraesCS1D02G193800.1	CAAT-box		CAAT	233	4	-	Nicotiana glutinosa
TraesCS1D02G193800.1	CAAT-box	common cis-acting element in promoter and enhancer regions	CAAAT	266	5	+	Pisum sativum
TraesCS1D02G193800.1	CAAT-box	common cis-acting element in promoter and enhancer regions	CCAAT	276	5	-	Arabidopsis thaliana
TraesCS1D02G193800.1	CAAT-box	common cis-acting element in promoter and enhancer regions	CAAAT	306	5	-	Pisum sativum
TraesCS1D02G193800.1	CAAT-box	common cis-acting element in promoter and enhancer regions	CAAAT	403	5	-	Pisum sativum
TraesCS1D02G193800.1	CAAT-box	common cis-acting element in promoter and enhancer regions	CAAAT	424	5	-	Pisum sativum
TraesCS1D02G193800.1	CAAT-box	common cis-acting element in promoter and enhancer regions	CAAAT	430	5	-	Pisum sativum
TraesCS1D02G193800.1	CAAT-box		CAAT	457	4	+	Nicotiana glutinosa
TraesCS1D02G193800.1	CAAT-box	common cis-acting element in promoter and enhancer regions	CCAAT	592	5	-	Arabidopsis thaliana
TraesCS1D02G193800.1	CAAT-box		CAAT	743	4	+	Nicotiana glutinosa
TraesCS1D02G193800.1	CAAT-box		CAAT	819	4	+	Nicotiana glutinosa
TraesCS1D02G193800.1	CAAT-box	common cis-acting element in promoter and enhancer regions	CCAAT	882	5	+	Arabidopsis thaliana
TraesCS1D02G193800.1	CAAT-box		CAAT	883	4	+	Nicotiana glutinosa
TraesCS1D02G193800.1	CAAT-box	common cis-acting element in promoter and enhancer regions	CCAAT	1164	5	+	Arabidopsis thaliana
TraesCS1D02G193800.1	CAAT-box		CAAT	1165	4	+	Nicotiana glutinosa
TraesCS1D02G193800.1	CAAT-box		CAAT	1556	4	+	Nicotiana glutinosa
TraesCS1D02G193800.1	CAAT-box	common cis-acting element in promoter and enhancer regions	CCAAT	1608	5	-	Arabidopsis thaliana
TraesCS1D02G193800.1	CAAT-box	common cis-acting element in promoter and enhancer regions	CCAAT	1702	5	+	Arabidopsis thaliana
TraesCS1D02G193800.1	CAAT-box		CAAT	1703	4	+	Nicotiana glutinosa
TraesCS1D02G193800.1	CAAT-box	common cis-acting element in promoter and enhancer regions	CCAAT	1714	5	+	Arabidopsis thaliana
TraesCS1D02G193800.1	CAAT-box		CAAT	1715	4	+	Nicotiana glutinosa
TraesCS1D02G193800.1	CAAT-box		CAAT	1938	4	-	Nicotiana glutinosa
TraesCS1D02G193800.1	CAT-box	cis-acting regulatory element related to meristem expression	GCCACT	1183	6	-	Arabidopsis thaliana
TraesCS1D02G193800.1	MYB recognition site		CCGTTG	1016	6	-	Arabidopsis thaliana
TraesCS1D02G193800.1		short_function	motif_sequence	185	4	-	organism
TraesCS1D02G193800.1		short_function	motif_sequence	229	4	-	organism
TraesCS1D02G193800.1		short_function	motif_sequence	343	4	-	organism
TraesCS1D02G193800.1		short_function	motif_sequence	563	4	-	organism
TraesCS1D02G193800.1		short_function	motif_sequence	605	4	+	organism
TraesCS1D02G193800.1		short_function	motif_sequence	1050	4	-	organism
TraesCS1D02G193800.1		short_function	motif_sequence	1058	4	+	organism
TraesCS1D02G193800.1		short_function	motif_sequence	1109	4	-	organism
TraesCS1D02G193800.1		short_function	motif_sequence	1454	4	+	organism
TraesCS1D02G193800.1		short_function	motif_sequence	1533	4	+	organism
TraesCS1D02G193800.1		short_function	motif_sequence	1676	4	+	organism
TraesCS1D02G193800.1	DRE1		ACCGAGA	1843	7	-	Zea mays
TraesCS1D02G193800.1	A-box	cis-acting regulatory element	CCGTCC	1155	6	+	Petroselinum crispum
TraesCS1D02G193800.1	A-box	cis-acting regulatory element	CCGTCC	1518	6	+	Petroselinum crispum
TraesCS1D02G193800.1	A-box	cis-acting regulatory element	CCGTCC	1924	6	+	Petroselinum crispum
TraesCS1D02G193800.1	A-box	cis-acting regulatory element	CCGTCC	1928	6	+	Petroselinum crispum
TraesCS1D02G193800.1	TGACG-motif	cis-acting regulatory element involved in the MeJA-responsiveness	TGACG	22	5	-	Hordeum vulgare
TraesCS1D02G193800.1	TGACG-motif	cis-acting regulatory element involved in the MeJA-responsiveness	TGACG	260	5	-	Hordeum vulgare
TraesCS1D02G193800.1	TGACG-motif	cis-acting regulatory element involved in the MeJA-responsiveness	TGACG	1438	5	-	Hordeum vulgare
TraesCS1D02G193800.1	AC-I		(T/C)C(T/C)(C/T)ACC(T/C)ACC	1591	9	-	Phaseolus vulgaris
TraesCS1D02G193800.1	Unnamed__4		CTCC	30	4	+	Petroselinum hortense
TraesCS1D02G193800.1	Unnamed__4		CTCC	673	4	-	Petroselinum hortense
TraesCS1D02G193800.1	Unnamed__4		CTCC	690	4	-	Petroselinum hortense
TraesCS1D02G193800.1	Unnamed__4		CTCC	808	4	+	Petroselinum hortense
TraesCS1D02G193800.1	Unnamed__4		CTCC	916	4	+	Petroselinum hortense
TraesCS1D02G193800.1	Unnamed__4		CTCC	939	4	+	Petroselinum hortense
TraesCS1D02G193800.1	Unnamed__4		CTCC	991	4	+	Petroselinum hortense
TraesCS1D02G193800.1	Unnamed__4		CTCC	1020	4	-	Petroselinum hortense
TraesCS1D02G193800.1	Unnamed__4		CTCC	1050	4	-	Petroselinum hortense
TraesCS1D02G193800.1	Unnamed__4		CTCC	1060	4	+	Petroselinum hortense
TraesCS1D02G193800.1	Unnamed__4		CTCC	1109	4	-	Petroselinum hortense
TraesCS1D02G193800.1	Unnamed__4		CTCC	1153	4	+	Petroselinum hortense
TraesCS1D02G193800.1	Unnamed__4		CTCC	1285	4	+	Petroselinum hortense
TraesCS1D02G193800.1	Unnamed__4		CTCC	1292	4	-	Petroselinum hortense
TraesCS1D02G193800.1	Unnamed__4		CTCC	1353	4	-	Petroselinum hortense
TraesCS1D02G193800.1	Unnamed__4		CTCC	1391	4	-	Petroselinum hortense
TraesCS1D02G193800.1	Unnamed__4		CTCC	1435	4	+	Petroselinum hortense
TraesCS1D02G193800.1	Unnamed__4		CTCC	1456	4	+	Petroselinum hortense
TraesCS1D02G193800.1	Unnamed__4		CTCC	1523	4	+	Petroselinum hortense
TraesCS1D02G193800.1	Unnamed__4		CTCC	1546	4	-	Petroselinum hortense
TraesCS1D02G193800.1	Unnamed__4		CTCC	1574	4	+	Petroselinum hortense
TraesCS1D02G193800.1	Unnamed__4		CTCC	1658	4	+	Petroselinum hortense
TraesCS1D02G193800.1	Unnamed__4		CTCC	1678	4	+	Petroselinum hortense
TraesCS1D02G193800.1	Unnamed__4		CTCC	1737	4	+	Petroselinum hortense
TraesCS1D02G193800.1	Unnamed__4		CTCC	1740	4	+	Petroselinum hortense
TraesCS1D02G193800.1	Unnamed__4		CTCC	1745	4	+	Petroselinum hortense
TraesCS1D02G193800.1	Unnamed__4		CTCC	1750	4	+	Petroselinum hortense
TraesCS1D02G193800.1	Unnamed__4		CTCC	1755	4	+	Petroselinum hortense
TraesCS1D02G193800.1	Unnamed__4		CTCC	1780	4	+	Petroselinum hortense
TraesCS1D02G193800.1	Unnamed__4		CTCC	1803	4	+	Petroselinum hortense
TraesCS1D02G193800.1	Unnamed__4		CTCC	1838	4	+	Petroselinum hortense
TraesCS1D02G193800.1	Unnamed__4		CTCC	1878	4	+	Petroselinum hortense
TraesCS1D02G193800.1	Unnamed__4		CTCC	1948	4	-	Petroselinum hortense
TraesCS1D02G193800.1	Unnamed__4		CTCC	1979	4	-	Petroselinum hortense
TraesCS1D02G193800.1	Unnamed__4		CTCC	1984	4	-	Petroselinum hortense
TraesCS1D02G193800.1	Unnamed__4		CTCC	1988	4	+	Petroselinum hortense
TraesCS1D02G193800.1	AAGAA-motif		GAAAGAA	361	7	-	Avena sativa
TraesCS1D02G193800.1	AAGAA-motif		gGTAAAGAAA	1904	9	-	Avena sativa
TraesCS1D02G193800.1	AAGAA-motif		GAAAGAA	1905	7	-	Avena sativa
TraesCS1D02G193800.1	CCGTCC-box		CCGTCC	1155	6	+	Petroselinum hortense
TraesCS1D02G193800.1	CCGTCC-box		CCGTCC	1518	6	+	Petroselinum hortense
TraesCS1D02G193800.1	CCGTCC-box		CCGTCC	1924	6	+	Petroselinum hortense
TraesCS1D02G193800.1	CCGTCC-box		CCGTCC	1928	6	+	Petroselinum hortense
TraesCS1D02G193800.1	CCAAT-box	MYBHv1 binding site	CAACGG	1016	6	+	Hordeum vulgare
TraesCS1D02G193800.1	DRE core		GCCGAC	529	6	-	Arabidopsis thaliana
TraesCS1D02G193800.1	DRE core		GCCGAC	662	6	-	Arabidopsis thaliana
TraesCS1D02G193800.1	DRE core		GCCGAC	999	6	-	Arabidopsis thaliana
TraesCS1D02G193800.1	DRE core		GCCGAC	1251	6	-	Arabidopsis thaliana
TraesCS1D02G193800.1	CGTCA-motif	cis-acting regulatory element involved in the MeJA-responsiveness	CGTCA	22	5	+	Hordeum vulgare
TraesCS1D02G193800.1	CGTCA-motif	cis-acting regulatory element involved in the MeJA-responsiveness	CGTCA	260	5	+	Hordeum vulgare
TraesCS1D02G193800.1	CGTCA-motif	cis-acting regulatory element involved in the MeJA-responsiveness	CGTCA	1438	5	+	Hordeum vulgare
TraesCS1D02G193800.1	CCGTCC motif		CCGTCC	1155	6	+	Nicotiana tabacum
TraesCS1D02G193800.1	CCGTCC motif		CCGTCC	1518	6	+	Nicotiana tabacum
TraesCS1D02G193800.1	CCGTCC motif		CCGTCC	1924	6	+	Nicotiana tabacum
TraesCS1D02G193800.1	CCGTCC motif		CCGTCC	1928	6	+	Nicotiana tabacum
TraesCS1D02G193800.1	TGA-element	auxin-responsive element	AACGAC	836	6	-	Brassica oleracea
TraesCS1D02G193800.1	Unnamed__2		CCCCGG	1235	6	+	Zea mays
TraesCS1D02G193800.1	Unnamed__2		CCCCGG	1288	6	+	Zea mays
TraesCS1D02G193800.1	ABRE	cis-acting element involved in the abscisic acid responsiveness	AACCCGG	1103	7	+	Arabidopsis thaliana
TraesCS1D02G193800.1	ABRE	cis-acting element involved in the abscisic acid responsiveness	CGTACGTGCA	1215	9	+	Hordeum vulgare
TraesCS1D02G193800.1	ABRE	cis-acting element involved in the abscisic acid responsiveness	ACGTG	1218	5	+	Arabidopsis thaliana
TraesCS1D02G193800.1	ABRE	cis-acting element involved in the abscisic acid responsiveness	CGCACGTGTC	1730	9	+	Hordeum vulgare
TraesCS1D02G193800.1	ABRE	cis-acting element involved in the abscisic acid responsiveness	ACGTG	1732	5	-	Arabidopsis thaliana
TraesCS1D02G193800.1	ARE	cis-acting regulatory element essential for the anaerobic induction	AAACCA	35	6	+	Zea mays
TraesCS1D02G193800.1	ARE	cis-acting regulatory element essential for the anaerobic induction	AAACCA	802	6	+	Zea mays
TraesCS1D02G193800.1	ARE	cis-acting regulatory element essential for the anaerobic induction	AAACCA	902	6	-	Zea mays
TraesCS1D02G193800.1	MYB-like sequence		TAACCA	9	6	+	Arabidopsis thaliana
TraesCS1D02G193800.1	MYB-like sequence		TAACCA	237	6	-	Arabidopsis thaliana
TraesCS1D02G193800.1	STRE		AGGGG	44	5	+	Arabidopsis thaliana
TraesCS1D02G193800.1	STRE		AGGGG	1279	5	-	Arabidopsis thaliana
TraesCS1D02G193800.1	STRE		AGGGG	1451	5	-	Arabidopsis thaliana
TraesCS1D02G193800.1	STRE		AGGGG	1742	5	-	Arabidopsis thaliana
TraesCS1D02G193800.1	STRE		AGGGG	1747	5	-	Arabidopsis thaliana
TraesCS1D02G193800.1	STRE		AGGGG	1752	5	-	Arabidopsis thaliana
TraesCS1D02G193800.1	STRE		AGGGG	1835	5	-	Arabidopsis thaliana
TraesCS1D02G193800.1	ABRE4		CACGTA	1217	6	-	Zea mays
TraesCS1D02G193800.1	MYC		CATTTG	149	6	+	Arabidopsis thaliana
TraesCS1D02G193800.1	MYC		CATTTG	266	6	-	Arabidopsis thaliana
TraesCS1D02G193800.1	GC-motif	enhancer-like element involved in anoxic specific inducibility	CCCCCG	1234	6	+	Zea mays
TraesCS1D02G193800.1	GC-motif	enhancer-like element involved in anoxic specific inducibility	CCCCCG	1287	6	+	Zea mays
TraesCS1D02G193800.1	TCCC-motif	part of a light responsive element	TCTCCCT	1059	7	+	Spinacia oleracea
TraesCS1D02G193800.1	TATA-box	core promoter element around -30 of transcription start	TATA	1551	4	-	Arabidopsis thaliana
TraesCS1D02G193800.1	TATA-box	core promoter element around -30 of transcription start	TATA	1570	4	-	Arabidopsis thaliana
TraesCS1D02G193800.1	TATA-box	core promoter element around -30 of transcription start	TATA	1994	4	-	Arabidopsis thaliana
TraesCS1D02G193800.1	GT1-motif	light responsive element	GGTTAAT	7	7	-	Avena sativa
TraesCS1D02G193800.1	GT1-motif	light responsive element	GGTTAA	8	6	-	Arabidopsis thaliana
TraesCS1D02G280300.1	I-box	part of a light responsive element	gGATAAGGTG	1082	9	-	Zea mays
TraesCS1D02G280300.1	ABRE4		CACGTA	1971	6	+	Zea mays
TraesCS1D02G280300.1	MYB-like sequence		TAACCA	479	6	-	Arabidopsis thaliana
TraesCS1D02G280300.1	ARE	cis-acting regulatory element essential for the anaerobic induction	AAACCA	452	6	+	Zea mays
TraesCS1D02G280300.1	STRE		AGGGG	809	5	+	Arabidopsis thaliana
TraesCS1D02G280300.1	STRE		AGGGG	915	5	-	Arabidopsis thaliana
TraesCS1D02G280300.1	STRE		AGGGG	938	5	-	Arabidopsis thaliana
TraesCS1D02G280300.1	STRE		AGGGG	1250	5	-	Arabidopsis thaliana
TraesCS1D02G280300.1	STRE		AGGGG	1263	5	-	Arabidopsis thaliana
TraesCS1D02G280300.1	STRE		AGGGG	1321	5	-	Arabidopsis thaliana
TraesCS1D02G280300.1	Unnamed__2		CCCCGG	414	6	-	Zea mays
TraesCS1D02G280300.1	ABRE	cis-acting element involved in the abscisic acid responsiveness	ACGTG	1971	5	-	Arabidopsis thaliana
TraesCS1D02G280300.1	Myb-binding site		CAACAG	651	6	+	Nicotiana tabacum
TraesCS1D02G280300.1	GT1-motif	light responsive element	GGTTAA	480	6	+	Arabidopsis thaliana
TraesCS1D02G280300.1	TATA-box	core promoter element around -30 of transcription start	TATA	304	4	+	Arabidopsis thaliana
TraesCS1D02G280300.1	TATA-box	core promoter element around -30 of transcription start	TATA	465	4	+	Arabidopsis thaliana
TraesCS1D02G280300.1	TATA-box	core promoter element around -30 of transcription start	TATAA	586	5	-	Arabidopsis thaliana
TraesCS1D02G280300.1	TATA-box	core promoter element around -30 of transcription start	TATA	587	4	+	Arabidopsis thaliana
TraesCS1D02G280300.1	TATA-box	core promoter element around -30 of transcription start	TACAAAA	901	7	+	Oryza sativa
TraesCS1D02G280300.1	ATCT-motif	part of a conserved DNA module involved in light responsiveness	AATCTAATCC	737	9	+	Pisum sativum
TraesCS1D02G280300.1	Unnamed__4		CTCC	84	4	-	Petroselinum hortense
TraesCS1D02G280300.1	Unnamed__4		CTCC	395	4	+	Petroselinum hortense
TraesCS1D02G280300.1	Unnamed__4		CTCC	411	4	+	Petroselinum hortense
TraesCS1D02G280300.1	Unnamed__4		CTCC	627	4	-	Petroselinum hortense
TraesCS1D02G280300.1	Unnamed__4		CTCC	845	4	+	Petroselinum hortense
TraesCS1D02G280300.1	Unnamed__4		CTCC	850	4	+	Petroselinum hortense
TraesCS1D02G280300.1	Unnamed__4		CTCC	882	4	+	Petroselinum hortense
TraesCS1D02G280300.1	Unnamed__4		CTCC	936	4	+	Petroselinum hortense
TraesCS1D02G280300.1	Unnamed__4		CTCC	977	4	+	Petroselinum hortense
TraesCS1D02G280300.1	Unnamed__4		CTCC	1023	4	+	Petroselinum hortense
TraesCS1D02G280300.1	Unnamed__4		CTCC	1069	4	+	Petroselinum hortense
TraesCS1D02G280300.1	Unnamed__4		CTCC	1072	4	+	Petroselinum hortense
TraesCS1D02G280300.1	Unnamed__4		CTCC	1076	4	+	Petroselinum hortense
TraesCS1D02G280300.1	Unnamed__4		CTCC	1266	4	+	Petroselinum hortense
TraesCS1D02G280300.1	Unnamed__4		CTCC	1293	4	-	Petroselinum hortense
TraesCS1D02G280300.1	Unnamed__4		CTCC	1313	4	+	Petroselinum hortense
TraesCS1D02G280300.1	Unnamed__4		CTCC	1318	4	+	Petroselinum hortense
TraesCS1D02G280300.1	Unnamed__4		CTCC	1921	4	+	Petroselinum hortense
TraesCS1D02G280300.1	WRE3		CCACCT	44	6	+	Pisum sativum
TraesCS1D02G280300.1	WRE3		CCACCT	973	6	+	Pisum sativum
TraesCS1D02G280300.1	CCGTCC-box		CCGTCC	961	6	+	Petroselinum hortense
TraesCS1D02G280300.1	AAGAA-motif		gGTAAAGAAA	445	9	+	Avena sativa
TraesCS1D02G280300.1	AAGAA-motif		GAAAGAA	1128	7	+	Avena sativa
TraesCS1D02G280300.1	AAGAA-motif		GAAAGAA	1132	7	+	Avena sativa
TraesCS1D02G280300.1	DRE core		GCCGAC	1222	6	-	Arabidopsis thaliana
TraesCS1D02G280300.1	AT-rich element	binding site of AT-rich DNA binding protein (ATBP-1)	ATAGAAATCAA	653	10	+	Glycine max
TraesCS1D02G280300.1	AT-rich element	binding site of AT-rich DNA binding protein (ATBP-1)	ATAGAAATCAA	746	10	-	Glycine max
TraesCS1D02G280300.1	CCGTCC motif		CCGTCC	961	6	+	Nicotiana tabacum
TraesCS1D02G280300.1	CGTCA-motif	cis-acting regulatory element involved in the MeJA-responsiveness	CGTCA	364	5	-	Hordeum vulgare
TraesCS1D02G280300.1	CAG-motif	part of a light response element	GAAAGGCAGAC	1029	10	-	Arabidopsis thaliana
TraesCS1D02G280300.1		short_function	motif_sequence	84	4	-	organism
TraesCS1D02G280300.1		short_function	motif_sequence	180	4	+	organism
TraesCS1D02G280300.1		short_function	motif_sequence	211	4	-	organism
TraesCS1D02G280300.1		short_function	motif_sequence	248	4	-	organism
TraesCS1D02G280300.1		short_function	motif_sequence	368	4	-	organism
TraesCS1D02G280300.1		short_function	motif_sequence	790	4	-	organism
TraesCS1D02G280300.1		short_function	motif_sequence	875	4	-	organism
TraesCS1D02G280300.1		short_function	motif_sequence	934	4	+	organism
TraesCS1D02G280300.1		short_function	motif_sequence	980	4	+	organism
TraesCS1D02G280300.1		short_function	motif_sequence	1067	4	+	organism
TraesCS1D02G280300.1		short_function	motif_sequence	1091	4	+	organism
TraesCS1D02G280300.1		short_function	motif_sequence	1202	4	-	organism
TraesCS1D02G280300.1		short_function	motif_sequence	1208	4	-	organism
TraesCS1D02G280300.1		short_function	motif_sequence	1311	4	+	organism
TraesCS1D02G280300.1		short_function	motif_sequence	1316	4	+	organism
TraesCS1D02G280300.1		short_function	motif_sequence	1328	4	+	organism
TraesCS1D02G280300.1	GARE-motif	gibberellin-responsive element	TCTGTTG	651	7	-	Brassica oleracea
TraesCS1D02G280300.1	A-box	cis-acting regulatory element	CCGTCC	961	6	+	Petroselinum crispum
TraesCS1D02G280300.1	Myb		TAACTG	17	6	-	Arabidopsis thaliana
TraesCS1D02G280300.1	TGACG-motif	cis-acting regulatory element involved in the MeJA-responsiveness	TGACG	364	5	+	Hordeum vulgare
TraesCS1D02G280300.1	CARE		CAACTCCC	1020	8	+	Oryza sativa
TraesCS1D02G280300.1	GATA-motif	part of a light responsive element	AAGATAAGATT	737	10	-	Arabidopsis thaliana
TraesCS1D02G280300.1	as-1		TGACG	364	5	+	Arabidopsis thaliana
TraesCS1D02G280300.1	ACE	cis-acting element involved in light responsiveness	GCGACGTACC	1242	9	+	Petroselinum crispum
TraesCS1D02G280300.1	ACE	cis-acting element involved in light responsiveness	GCGACGTACC	1906	9	-	Petroselinum crispum
TraesCS1D02G280300.1	Unnamed__1		CGTGG	244	5	-	Zea mays
TraesCS1D02G280300.1	Unnamed__1		CGTGG	258	5	+	Zea mays
TraesCS1D02G280300.1	Unnamed__1		CGTGG	441	5	+	Zea mays
TraesCS1D02G280300.1	CAAT-box		CAAT	13	4	+	Nicotiana glutinosa
TraesCS1D02G280300.1	CAAT-box		CAAT	22	4	-	Nicotiana glutinosa
TraesCS1D02G280300.1	CAAT-box	common cis-acting element in promoter and enhancer regions	CCAAT	477	5	-	Arabidopsis thaliana
TraesCS1D02G280300.1	CAAT-box		CAAT	526	4	-	Nicotiana glutinosa
TraesCS1D02G280300.1	CAAT-box	common cis-acting element in promoter and enhancer regions	CAAAT	546	5	+	Pisum sativum
TraesCS1D02G280300.1	CAAT-box		CAAT	553	4	+	Nicotiana glutinosa
TraesCS1D02G280300.1	CAAT-box		CAAT	561	4	-	Nicotiana glutinosa
TraesCS1D02G280300.1	CAAT-box		CAAT	646	4	-	Nicotiana glutinosa
TraesCS1D02G280300.1	CAAT-box		CAAT	678	4	-	Nicotiana glutinosa
TraesCS1D02G280300.1	CAAT-box		CAAT	687	4	-	Nicotiana glutinosa
TraesCS1D02G280300.1	CAAT-box		CAAT	699	4	-	Nicotiana glutinosa
TraesCS1D02G280300.1	CAAT-box		CAAT	732	4	+	Nicotiana glutinosa
TraesCS1D02G280300.1	Sp1	light responsive element	GGGCGG	838	6	-	Oryza sativa
TraesCS1D02G280300.1	Sp1	light responsive element	GGGCGG	1159	6	-	Oryza sativa
TraesCS1D02G280300.1	MYB		TAACCA	479	6	-	Arabidopsis thaliana
TraesCS1D02G280300.1	MYB		CAACAG	651	6	+	Arabidopsis thaliana
TraesCS1D02G280300.1	O2-site	cis-acting regulatory element involved in zein metabolism regulation	GATGA(C/T)(A/G)TG(A/G)	1081	8	-	Zea mays
TraesCS1D02G280300.1	G-box	cis-acting regulatory element involved in light responsiveness	TACGTG	1971	6	-	Arabidopsis thaliana
TraesCS1D02G280300.1	ABRE3a		TACGTG	1971	6	-	Zea mays
TraesCS2A02G267400.1	CAT-box	cis-acting regulatory element related to meristem expression	GCCACT	1588	6	+	Arabidopsis thaliana
TraesCS2A02G267400.1	CAT-box	cis-acting regulatory element related to meristem expression	GCCACT	1780	6	+	Arabidopsis thaliana
TraesCS2A02G267400.1	GARE-motif	gibberellin-responsive element	TCTGTTG	66	7	-	Brassica oleracea
TraesCS2A02G267400.1		short_function	motif_sequence	152	4	-	organism
TraesCS2A02G267400.1		short_function	motif_sequence	173	4	-	organism
TraesCS2A02G267400.1		short_function	motif_sequence	218	4	-	organism
TraesCS2A02G267400.1		short_function	motif_sequence	231	4	-	organism
TraesCS2A02G267400.1		short_function	motif_sequence	355	4	+	organism
TraesCS2A02G267400.1		short_function	motif_sequence	475	4	-	organism
TraesCS2A02G267400.1		short_function	motif_sequence	484	4	-	organism
TraesCS2A02G267400.1		short_function	motif_sequence	795	4	+	organism
TraesCS2A02G267400.1		short_function	motif_sequence	885	4	-	organism
TraesCS2A02G267400.1		short_function	motif_sequence	1108	4	+	organism
TraesCS2A02G267400.1		short_function	motif_sequence	1325	4	-	organism
TraesCS2A02G267400.1		short_function	motif_sequence	1675	4	-	organism
TraesCS2A02G267400.1		short_function	motif_sequence	1723	4	-	organism
TraesCS2A02G267400.1		short_function	motif_sequence	1733	4	+	organism
TraesCS2A02G267400.1		short_function	motif_sequence	1791	4	-	organism
TraesCS2A02G267400.1		short_function	motif_sequence	1846	4	+	organism
TraesCS2A02G267400.1		short_function	motif_sequence	1852	4	+	organism
TraesCS2A02G267400.1		short_function	motif_sequence	1883	4	+	organism
TraesCS2A02G267400.1		short_function	motif_sequence	1931	4	-	organism
TraesCS2A02G267400.1		short_function	motif_sequence	1967	4	+	organism
TraesCS2A02G267400.1	W box		TTGACC	570	6	-	Arabidopsis thaliana
TraesCS2A02G267400.1	TGACG-motif	cis-acting regulatory element involved in the MeJA-responsiveness	TGACG	36	5	-	Hordeum vulgare
TraesCS2A02G267400.1	TGACG-motif	cis-acting regulatory element involved in the MeJA-responsiveness	TGACG	305	5	+	Hordeum vulgare
TraesCS2A02G267400.1	TGACG-motif	cis-acting regulatory element involved in the MeJA-responsiveness	TGACG	381	5	+	Hordeum vulgare
TraesCS2A02G267400.1	TGACG-motif	cis-acting regulatory element involved in the MeJA-responsiveness	TGACG	709	5	+	Hordeum vulgare
TraesCS2A02G267400.1	TGACG-motif	cis-acting regulatory element involved in the MeJA-responsiveness	TGACG	1754	5	+	Hordeum vulgare
TraesCS2A02G267400.1	Myb		CAACTG	76	6	-	Arabidopsis thaliana
TraesCS2A02G267400.1	Myb		CAACTG	226	6	-	Arabidopsis thaliana
TraesCS2A02G267400.1	Myb		TAACTG	777	6	-	Arabidopsis thaliana
TraesCS2A02G267400.1	TATC-box	cis-acting element involved in gibberellin-responsiveness	TATCCCA	339	7	+	Oryza sativa
TraesCS2A02G267400.1	A-box	cis-acting regulatory element	CCGTCC	392	6	-	Petroselinum crispum
TraesCS2A02G267400.1	Box 4	part of a conserved DNA module involved in light responsiveness	ATTAAT	1863	6	-	Petroselinum crispum
TraesCS2A02G267400.1	as-1		TGACG	36	5	-	Arabidopsis thaliana
TraesCS2A02G267400.1	as-1		TGACG	305	5	+	Arabidopsis thaliana
TraesCS2A02G267400.1	as-1		TGACG	381	5	+	Arabidopsis thaliana
TraesCS2A02G267400.1	as-1		TGACG	709	5	+	Arabidopsis thaliana
TraesCS2A02G267400.1	as-1		TGACG	1754	5	+	Arabidopsis thaliana
TraesCS2A02G267400.1	O2-site	cis-acting regulatory element involved in zein metabolism regulation	GATGATGTGG	364	9	+	Zea mays
TraesCS2A02G267400.1	O2-site	cis-acting regulatory element involved in zein metabolism regulation	GTTGACGTGA	1752	9	+	Zea mays
TraesCS2A02G267400.1	G-box	cis-acting regulatory element involved in light responsiveness	CACGTC	1755	6	-	Zea mays
TraesCS2A02G267400.1	MBS	MYB binding site involved in drought-inducibility	CAACTG	76	6	-	Arabidopsis thaliana
TraesCS2A02G267400.1	MBS	MYB binding site involved in drought-inducibility	CAACTG	226	6	-	Arabidopsis thaliana
TraesCS2A02G267400.1	MYB		CAACAG	66	6	+	Arabidopsis thaliana
TraesCS2A02G267400.1	MYB		CAACAG	774	6	+	Arabidopsis thaliana
TraesCS2A02G267400.1	MYB		CAACAG	1192	6	-	Arabidopsis thaliana
TraesCS2A02G267400.1	MYB		TAACCA	1632	6	-	Arabidopsis thaliana
TraesCS2A02G267400.1	CAAT-box		CAAT	53	4	+	Nicotiana glutinosa
TraesCS2A02G267400.1	CAAT-box	common cis-acting element in promoter and enhancer regions	CCAAT	115	5	-	Arabidopsis thaliana
TraesCS2A02G267400.1	CAAT-box		CAAT	284	4	+	Nicotiana glutinosa
TraesCS2A02G267400.1	CAAT-box	common cis-acting element in promoter and enhancer regions	CAAAT	564	5	-	Pisum sativum
TraesCS2A02G267400.1	CAAT-box		CAAT	573	4	+	Nicotiana glutinosa
TraesCS2A02G267400.1	CAAT-box		CAAT	596	4	-	Nicotiana glutinosa
TraesCS2A02G267400.1	CAAT-box		CAAT	727	4	+	Nicotiana glutinosa
TraesCS2A02G267400.1	CAAT-box		CAAT	731	4	-	Nicotiana glutinosa
TraesCS2A02G267400.1	CAAT-box	common cis-acting element in promoter and enhancer regions	CCAAT	867	5	-	Arabidopsis thaliana
TraesCS2A02G267400.1	CAAT-box	common cis-acting element in promoter and enhancer regions	CCAAT	879	5	+	Arabidopsis thaliana
TraesCS2A02G267400.1	CAAT-box		CAAT	880	4	+	Nicotiana glutinosa
TraesCS2A02G267400.1	CAAT-box		CAAT	882	4	-	Nicotiana glutinosa
TraesCS2A02G267400.1	CAAT-box	common cis-acting element in promoter and enhancer regions	CAAAT	1012	5	-	Pisum sativum
TraesCS2A02G267400.1	CAAT-box	common cis-acting element in promoter and enhancer regions	CCAAT	1051	5	-	Arabidopsis thaliana
TraesCS2A02G267400.1	CAAT-box	common cis-acting element in promoter and enhancer regions	CAAAT	1168	5	-	Pisum sativum
TraesCS2A02G267400.1	CAAT-box	common cis-acting element in promoter and enhancer regions	CAAAT	1259	5	+	Pisum sativum
TraesCS2A02G267400.1	CAAT-box		CAAT	1482	4	-	Nicotiana glutinosa
TraesCS2A02G267400.1	CAAT-box	common cis-acting element in promoter and enhancer regions	CAAAT	1602	5	-	Pisum sativum
TraesCS2A02G267400.1	CAAT-box	common cis-acting element in promoter and enhancer regions	CAAAT	1614	5	-	Pisum sativum
TraesCS2A02G267400.1	CAAT-box	common cis-acting element in promoter and enhancer regions	CAAAT	1620	5	-	Pisum sativum
TraesCS2A02G267400.1	CAAT-box		CAAT	1645	4	+	Nicotiana glutinosa
TraesCS2A02G267400.1	CAAT-box	common cis-acting element in promoter and enhancer regions	CAAAT	1751	5	-	Pisum sativum
TraesCS2A02G267400.1	CAAT-box	common cis-acting element in promoter and enhancer regions	CAAAT	1993	5	-	Pisum sativum
TraesCS2A02G267400.1	G-Box	cis-acting regulatory element involved in light responsiveness	CACGTT	129	6	+	Pisum sativum
TraesCS2A02G267400.1	Unnamed__1		GCCACGTGGC	127	9	+	Petunia sp.
TraesCS2A02G267400.1	Unnamed__1		CGTGG	128	5	-	Zea mays
TraesCS2A02G267400.1	Unnamed__1		CGTGG	169	5	+	Zea mays
TraesCS2A02G267400.1	Unnamed__1		CGTGG	208	5	+	Zea mays
TraesCS2A02G267400.1	Myb-binding site		CAACAG	66	6	+	Nicotiana tabacum
TraesCS2A02G267400.1	Myb-binding site		CAACAG	774	6	+	Nicotiana tabacum
TraesCS2A02G267400.1	Myb-binding site		CAACAG	1192	6	-	Nicotiana tabacum
TraesCS2A02G267400.1	AT~TATA-box		TATATA	1358	6	-	Arabidopsis thaliana
TraesCS2A02G267400.1	AT~TATA-box		TATATA	1360	6	-	Arabidopsis thaliana
TraesCS2A02G267400.1	TCT-motif	part of a light responsive element	TCTTAC	279	6	+	Arabidopsis thaliana
TraesCS2A02G267400.1	TCT-motif	part of a light responsive element	TCTTAC	404	6	-	Arabidopsis thaliana
TraesCS2A02G267400.1	TCT-motif	part of a light responsive element	TCTTAC	1971	6	+	Arabidopsis thaliana
TraesCS2A02G267400.1	ABRE	cis-acting element involved in the abscisic acid responsiveness	GCAACGTGTC	127	9	-	Hordeum vulgare
TraesCS2A02G267400.1	ABRE	cis-acting element involved in the abscisic acid responsiveness	ACGTG	129	5	-	Arabidopsis thaliana
TraesCS2A02G267400.1	ABRE	cis-acting element involved in the abscisic acid responsiveness	ACGTG	1756	5	+	Arabidopsis thaliana
TraesCS2A02G267400.1	MYB-like sequence		TAACCA	1632	6	-	Arabidopsis thaliana
TraesCS2A02G267400.1	STRE		AGGGG	1738	5	-	Arabidopsis thaliana
TraesCS2A02G267400.1	ARE	cis-acting regulatory element essential for the anaerobic induction	AAACCA	23	6	-	Zea mays
TraesCS2A02G267400.1	ARE	cis-acting regulatory element essential for the anaerobic induction	AAACCA	117	6	-	Zea mays
TraesCS2A02G267400.1	ARE	cis-acting regulatory element essential for the anaerobic induction	AAACCA	915	6	-	Zea mays
TraesCS2A02G267400.1	ARE	cis-acting regulatory element essential for the anaerobic induction	AAACCA	1376	6	+	Zea mays
TraesCS2A02G267400.1	TATA-box	core promoter element around -30 of transcription start	TATA	327	4	+	Arabidopsis thaliana
TraesCS2A02G267400.1	TATA-box	core promoter element around -30 of transcription start	TATA	460	4	+	Arabidopsis thaliana
TraesCS2A02G267400.1	TATA-box	core promoter element around -30 of transcription start	ATATAT	604	6	+	Brassica napus
TraesCS2A02G267400.1	TATA-box	core promoter element around -30 of transcription start	TATA	605	4	+	Arabidopsis thaliana
TraesCS2A02G267400.1	TATA-box	core promoter element around -30 of transcription start	ATATAT	853	6	+	Brassica napus
TraesCS2A02G267400.1	TATA-box	core promoter element around -30 of transcription start	TATA	854	4	+	Arabidopsis thaliana
TraesCS2A02G267400.1	TATA-box	core promoter element around -30 of transcription start	TATAA	1075	5	-	Arabidopsis thaliana
TraesCS2A02G267400.1	TATA-box	core promoter element around -30 of transcription start	TATA	1076	4	-	Arabidopsis thaliana
TraesCS2A02G267400.1	TATA-box	core promoter element around -30 of transcription start	TATA	1244	4	-	Arabidopsis thaliana
TraesCS2A02G267400.1	TATA-box	core promoter element around -30 of transcription start	TATA	1309	4	-	Arabidopsis thaliana
TraesCS2A02G267400.1	TATA-box	core promoter element around -30 of transcription start	TATA	1337	4	-	Arabidopsis thaliana
TraesCS2A02G267400.1	TATA-box	core promoter element around -30 of transcription start	TATATA	1358	6	-	Arabidopsis thaliana
TraesCS2A02G267400.1	TATA-box	core promoter element around -30 of transcription start	ATATAT	1359	6	-	Brassica napus
TraesCS2A02G267400.1	TATA-box	core promoter element around -30 of transcription start	TATATA	1360	6	-	Arabidopsis thaliana
TraesCS2A02G267400.1	TATA-box	core promoter element around -30 of transcription start	ATATAA	1361	6	+	Brassica oleracea
TraesCS2A02G267400.1	TATA-box	core promoter element around -30 of transcription start	TATA	1362	4	-	Arabidopsis thaliana
TraesCS2A02G267400.1	TATA-box	core promoter element around -30 of transcription start	TATA	1398	4	-	Arabidopsis thaliana
TraesCS2A02G267400.1	TATA-box	core promoter element around -30 of transcription start	TATA	1433	4	-	Arabidopsis thaliana
TraesCS2A02G267400.1	TATA-box	core promoter element around -30 of transcription start	ATATAT	1493	6	-	Brassica napus
TraesCS2A02G267400.1	TATA-box	core promoter element around -30 of transcription start	TATA	1494	4	-	Arabidopsis thaliana
TraesCS2A02G267400.1	TATA-box	core promoter element around -30 of transcription start	TATAAAT	1530	7	-	Brassica juncea
TraesCS2A02G267400.1	TATA-box	core promoter element around -30 of transcription start	TATAAA	1531	6	-	Helianthus annuus
TraesCS2A02G267400.1	TATA-box	core promoter element around -30 of transcription start	TATAA	1532	5	-	Arabidopsis thaliana
TraesCS2A02G267400.1	TATA-box	core promoter element around -30 of transcription start	TATA	1533	4	-	Arabidopsis thaliana
TraesCS2A02G267400.1	TATA-box	core promoter element around -30 of transcription start	TATAA	1583	5	-	Arabidopsis thaliana
TraesCS2A02G267400.1	TATA-box	core promoter element around -30 of transcription start	TATA	1584	4	-	Arabidopsis thaliana
TraesCS2A02G267400.1	TATA-box	core promoter element around -30 of transcription start	TATA	1595	4	-	Arabidopsis thaliana
TraesCS2A02G267400.1	TATA-box	core promoter element around -30 of transcription start	TATTTAAA	1636	8	+	Arabidopsis thaliana
TraesCS2A02G267400.1	TATA-box	core promoter element around -30 of transcription start	ATATAT	1647	6	-	Brassica napus
TraesCS2A02G267400.1	TATA-box	core promoter element around -30 of transcription start	TATA	1648	4	-	Arabidopsis thaliana
TraesCS2A02G267400.1	TATA-box	core promoter element around -30 of transcription start	TATA	1728	4	-	Arabidopsis thaliana
TraesCS2A02G267400.1	MYC		CAATTG	880	6	+	Arabidopsis thaliana
TraesCS2A02G267400.1	MYC		CATGTG	1107	6	+	Arabidopsis thaliana
TraesCS2A02G267400.1	TCCC-motif	part of a light responsive element	TCTCCCT	1847	7	+	Spinacia oleracea
TraesCS2A02G267400.1	GT1-motif	light responsive element	GGTTAA	967	6	+	Arabidopsis thaliana
TraesCS2A02G267400.1	P-box	gibberellin-responsive element	CCTTTTG	684	7	-	Oryza sativa
TraesCS2A02G267400.1	ATC-motif	part of a conserved DNA module involved in light responsiveness	TGCTATCCA	1100	9	+	Pisum sativum
TraesCS2A02G267400.1	CCGTCC-box		CCGTCC	392	6	-	Petroselinum hortense
TraesCS2A02G267400.1	AuxRR-core	cis-acting regulatory element involved in auxin responsiveness	GGTCCAT	1569	7	-	Nicotiana tabacum
TraesCS2A02G267400.1	WRE3		CCACCT	1815	6	+	Pisum sativum
TraesCS2A02G267400.1	WRE3		CCACCT	1871	6	+	Pisum sativum
TraesCS2A02G267400.1	Unnamed__4		CTCC	298	4	-	Petroselinum hortense
TraesCS2A02G267400.1	Unnamed__4		CTCC	422	4	-	Petroselinum hortense
TraesCS2A02G267400.1	Unnamed__4		CTCC	511	4	-	Petroselinum hortense
TraesCS2A02G267400.1	Unnamed__4		CTCC	514	4	-	Petroselinum hortense
[truncated: 7,976 more rows]
