# Supplementary material for: Genome-wide analysis of TALE superfamily in Triticum aestivum reveals TaKNOX11-A is involved in abiotic stress response
Source: BMC Genomics. 2022 Jan 31;23:89. doi: 10.1186/s12864-022-08324-y (PMC8805372; doi:10.1186/s12864-022-08324-y)
Supplement: Supplementary file 14 — Additional file 14: Table S14. The tpm values of wheat TALE genes in the different wheat developmental stages and stress treatments. [file 12864_2022_8324_MOESM14_ESM.xlsx]

## Sheet: Additional file 14 Table S14
Additional file 14: Table S14. The tpm values of wheat TALE genes in the different wheat developmental stages and stress treatments.
		gain				roots					leaves/shoots														spike
Column number	Gene name	grain, reproductive, milk grain stage	grain, reproductive, 2 dpa	grain, reproductive, 14 dpa	grain, reproductive, 30 dpa	roots, seedling, seedling stage	roots, reproductive, Flag leaf stage	roots, vegetative, three leaf stage	roots, vegetative, seven leaf stage	roots, vegetative, 14 days	leaves/shoots, seedling, seedling stage	leaves/shoots, seedling, 4 days	leaves/shoots, vegetative, two nodes detectable	leaves/shoots, vegetative, tillering stage	leaves/shoots, vegetative, 1 cm spike	leaves/shoots, vegetative, seven leaf stage	leaves/shoots, vegetative, 14 days	leaves/shoots, reproductive, Ear emergence	leaves/shoots, reproductive, anthesis	leaves/shoots, reproductive, milk grain stage	leaves/shoots, reproductive, 2 dpa	leaves/shoots, reproductive, 15 dpa	leaves/shoots, reproductive, 25 dpa	leaves/shoots, reproductive, 30 dpa	spike, vegetative, two nodes detectable	spike, reproductive, Flag leaf stage	spike, reproductive, Ear emergence	spike, reproductive, anthesis
1	TaKNOX1-A	0.066183	0.248463	0.0126766	0.0595392	0	0	0.0292891	0	0.00461874	0	0	1.60261	0.0545054	2.24233	0.118798	0.00414694	0	0.529212	0.927798	0	0	0	0	4.40937	2.49326	3.03761	0.859808
2	TaKNOX1-B	0.219554	0.027452	0.0134129	0.0134049	0	0	0	0.00392507	0.0252423	0.0127682	0.0583633	0.379304	0.0612871	1.35782	0.035704	0	0	0.171196	0.264933	0	0	0	0	1.56135	1.43737	0.592639	0.652181
3	TaKNOX1-D	0.351714	0.0373163	0.0968312	0.0949568	0	0.00581235	0	0.0268477	0	0	0.0307804	2.05622	0.112939	2.99756	0.118087	0.00368422	0	1.15118	1.38316	0	0	0	0	4.39492	2.95992	1.16469	0.794143
4	TaKNOX2-A	0.152208	1.14058	0.160818	1.32377	4.60808	1.47694	1.00192	3.36099	2.5617	0.17006	3.92288	9.93688	0.383147	10.0228	0.352289	0.00988974	0	3.38122	6.76421	0.0234845	0.0263037	0	0.026444	8.05237	6.54701	2.05939	3.60558
5	TaKNOX2-B	0.245945	1.31741	0.160554	1.07652	3.54749	0.834352	0.806707	3.56082	2.56097	0.118675	3.79829	9.79654	0.273031	9.8293	0.445398	0.00874198	0	3.62988	5.73561	0.0232609	0	0	0.157151	8.23001	6.57577	2.79955	5.24902
6	TaKNOX2-D	0.130531	1.58736	0.29626	1.46779	5.74127	1.69137	1.66918	4.06605	3.47352	0.105632	3.24986	11.2901	0.457985	10.4148	0.323859	0	0	4.87476	7.81975	0.110015	0	0	0	7.26649	5.85191	2.09909	4.19533
7	TaKNOX3-B	0	0	0	0	0	0	0	0	0	0	0	0	0	0	0	0	0	0	0	0	0	0	0	0	0	0	0
8	TaKNOX4-A	0.109587	0.117407	0.0334453	0.275295	0.292035	0.0477177	0	1.92276	1.49296	0	2.39049	35.5486	0.164276	13.9794	0.567716	0.0209753	0	28.7082	27.4741	0.0510046	0.0341975	0.0397542	0.0260146	5.77836	5.231	2.00507	1.37169
9	TaKNOX4-B	0.0375711	0.189887	0.0563893	0.689182	0.121613	0.0251241	0	1.39456	0.234887	0.0321636	1.31734	41.793	0.268217	18.2231	0.841003	0	0	31.1305	26.6541	0.0828034	0	0	0.0447583	8.17957	5.62682	2.68755	2.59957
10	TaKNOX4-D	0.0625759	0.154788	0.0671939	0.198473	0.0651634	0	0.0213292	0.514623	0.0570544	0.0196428	1.14432	35.5016	0.195107	12.8463	0.495472	0.0407114	0	27.3113	31.7441	0.172603	0.0721847	0.211245	0.108385	5.45011	3.94177	2.40031	2.0684
11	TaKNOX5-A	0.108474	0.326714	0.0434245	0.744922	0	0	0.0471631	0	0.011191	0	0.590037	17.3481	0.586619	19.6374	1.35883	0.00669776	0	12.2012	14.0196	0	0	0	0	23.4556	8.38778	3.77338	4.14913
12	TaKNOX5-B	0.0447378	0.077249	0.0761229	0.712873	0	0.0106433	0.0252953	0	0.00399766	0	0.415663	6.92309	0.47472	13.0509	0.736683	0.010767	0	3.99322	4.36867	0	0	0	0	17.306	6.21439	2.98301	3.15553
13	TaKNOX5-D	0.526241	0.471746	0.109307	0.784287	0	0	0.0233532	0.00547788	0.00341766	0	0.725632	17.4887	0.865982	22.2002	1.4169	0.00331684	0	14.1419	18.9595	0	0	0	0	25.8011	10.3226	4.06727	5.26143
14	TaKNOX6-A1	0	0	0	0	0	0	0	0	0.0242284	0	0	0	0	0	0.00304617	0.0495712	0	0.0178538	0	0	0	0	0	0.101527	0.0218009	0.0285214	0.244525
15	TaKNOX6-A2	0	0.168852	0	0	0	0	0.030954	0	0	0.112583	0.221114	0.0431592	0.0951004	0.0145944	0.0416917	0.177532	0	0.026166	0	0	0	0	0	0.175605	0.0671409	0.033047	1.34083
16	TaKNOX6-B	0	0	0	0	0	0.0282465	0	0.0150197	0.0268369	0.0364239	0.0174902	0	0.125601	0.0165948	0.0900664	0.0675932	0	0.0379615	0	0	0	0	0	0.0371966	0	0	0
17	TaKNOX6-D1	0	0.010863	0	0	0.0104282	0	0	0.0102315	0.00794722	0.0637971	0.00968688	0.207012	0.0393289	0.0926555	0.020306	0.0647946	0	0	0	0	0	0	0	0.0109481	0	0	0
18	TaKNOX6-D2	0	0	0	0	0	0	0	0	0	0	0	3.14066	0	0.278006	0.227119	0	0	2.92362	2.64577	2.28003	0.0907065	0	0	0	0.189487	0.330785	0.0201417
19	TaKNOX7-A	0	0	0	0	0	0	0	0.0375077	0	0	0	9.0238	0	1.86861	0.392451	0	0.111275	6.25306	15.5601	3.747	0	0.191462	0	0.0712026	0.536705	0.424286	0.206825
20	TaKNOX7-B	0	0	0	0	0	0	0	0.0541397	0	0	0	0.370351	0	0.214531	0.0213753	0	0	0.603143	0.395356	0.350808	0	0	0	0.090895	0.125516	0.0205011	0.0228085
21	TaKNOX7-D	0	0	0	0	0	0	0	0.0106144	0.0164096	0.0337608	0.0104635	0.813848	0.13987	0.333016	0.0828378	0.0644805	0	0	0	0	0	0	0	0.0106821	0	0	0.0329961
22	TaKNOX8-A	0.0192811	0.394595	0.0741392	0.277807	0.0598688	0.0842544	0.156527	0.706619	0.271825	0.0267196	0.838244	9.68695	0.3554	10.9662	0.655634	0.186066	0.853026	12.3566	10.3855	6.18676	0.878926	1.43667	1.1479	5.47348	10.0786	2.60919	3.45085
23	TaKNOX8-B	0.220678	0.381431	0.0366567	0.185372	0.0730344	0.0836364	0.089486	0.51449	0.2766	0	0.441733	6.53752	0.22012	6.14302	0.387886	0.0586634	0.0784822	9.53943	6.32028	2.08777	0.372134	0.149343	0.257297	4.5519	5.74209	1.99358	2.26523
24	TaKNOX8-D	0.174662	0.654586	0.115924	0.262948	0.12822	0.288737	0.298683	0.757936	0.469018	0	0.58548	9.94986	0.256427	11.0809	0.570104	0.0297797	0.490282	15.781	6.8342	5.27259	0.672338	0.976417	0.731081	5.63756	9.21882	2.05894	3.09542
25	TaKNOX9-A	1.13453	1.22772	0.0831603	0	4.6387	5.04495	5.1528	3.87223	12.2767	5.66714	6.37665	9.56664	3.81791	3.98049	2.44852	0.691982	0.0764405	10.7362	0	0.125226	0	0	0	0.0942995	11.1678	12.969	13.0056
26	TaKNOX9-B	1.92345	2.75544	0.546936	0	10.293	8.67884	9.71419	9.88166	25.627	5.3772	11.7188	11.6692	5.07056	3.36569	2.77921	2.3622	0.153179	5.8582	0.0105649	0.155772	0.115839	0	0.0582564	0.0462557	7.98949	13.4945	6.20268
27	TaKNOX9-D	1.07892	2.25406	0.152475	0	11.6968	10.4067	9.63665	8.90375	21.976	5.82071	11.8679	6.69594	5.33653	4.10923	3.22634	1.41546	0.0670247	15.9669	1.02595	0.0710158	0	0.0615394	0.118762	0.0709305	9.66537	26.7956	12.8257
28	TaKNOX10-B	0	0	0	0	0.131513	0.246013	0.19681	1.37656	0.220552	0	0	0	0	0	0.194586	0.206712	0	0	0	0	0	0	0	0.053127	0.0368597	0.0281507	0
29	TaKNOX11-A	2.24995	8.19285	1.66416	6.40911	9.89987	12.9482	12.49	12.9855	12.0724	5.66793	8.08709	7.32757	7.2295	7.3394	14.3512	11.0929	12.4191	11.8558	10.8951	12.6474	15.6081	8.19506	10.1695	4.38617	10.0327	11.9221	7.21099
30	TaKNOX12-B	4.8323	12.8614	1.83878	7.6659	13.9635	19.5724	16.7299	17.6016	17.9441	9.72249	17.3104	17.3788	14.1492	11.08	16.8775	19.0873	19.194	19.2076	24.4205	24.2346	27.2221	20.1152	23.0863	7.81456	17.0315	24.5249	14.0418
31	TaKNOX12-D	4.12023	10.524	2.35167	6.96537	10.8613	18.2899	10.5593	11.0701	11.3807	5.75338	12.2422	7.80617	8.99935	9.21275	8.26836	11.0727	12.954	15.2084	19.2459	13.035	15.9265	14.5308	13.0246	5.71759	9.75493	22.0588	9.97972
32	TaKNOX13-A	2.20852	4.80575	0.401334	9.19814	3.59359	5.2371	4.24481	4.89473	5.39925	6.96333	5.33255	2.24787	14.4725	3.60488	13.3533	33.2079	9.37492	2.96	3.10191	6.88607	11.5522	9.9418	6.55264	3.99749	3.07498	1.35692	4.66887
33	TaKNOX13-B	0.874093	2.59864	0.451438	4.81326	2.09519	1.74503	1.46244	1.28758	3.05668	4.04662	2.25859	1.77838	11.05	1.30207	6.24421	15.009	5.5841	1.00666	0.991917	4.07724	5.51685	3.36163	3.56676	1.938	1.61313	0.512831	2.98267
34	TaKNOX14-D	2.78981	7.05464	0.590878	8.63264	5.50288	9.88204	8.27919	6.78035	8.71066	8.92561	11.1794	8.27784	42.3858	7.52777	41.0399	83.1057	16.3252	3.83202	10.2935	21.5887	28.5033	27.0008	20.4749	6.9101	5.6779	3.41996	7.45878
35	TaBLH1-A	0.0994254	0.423995	0.0244059	0.00618705	0.59088	1.31231	1.1377	0.740751	1.77644	2.69929	0.552773	1.42522	3.34022	0.145228	4.03108	8.51517	5.62222	2.23752	0.623611	4.08709	8.63283	6.14347	4.78227	0.0286271	0.114108	0.197481	0.375151
36	TaBLH1-B	0.130096	0.300534	0.0444678	0	0.313711	0.894085	1.02103	0.62137	1.7902	3.11886	0.478395	1.35825	3.60602	0.112164	4.0523	8.24379	6.37484	2.52158	0.947835	3.94351	7.76991	7.10398	4.90941	0.0253387	0.151188	0.295802	0.509405
37	TaBLH1-D	0.0816388	0.32081	0.0255525	0	0.201213	1.05642	1.15827	0.597912	1.91749	4.12615	0.628214	0.928771	3.80492	0.174593	3.19596	8.04056	7.16459	3.46113	0.596759	3.65175	10.6239	4.79328	4.74325	0.0252451	0.231914	0.365684	0.49253
38	TaBLH2-A	0.415862	4.89797	0.173857	0.338479	1.47562	4.01433	4.15665	3.3601	3.33794	0.706834	1.32262	11.1685	1.99645	7.62261	4.18427	2.0454	2.79224	14.7027	13.7981	4.90967	2.52173	1.9672	2.4195	8.60153	7.61324	3.49535	7.48953
39	TaBLH2-B	0.160394	1.38353	0.0844866	0.261684	1.03964	1.84408	1.57258	1.5484	1.25931	0.3879	1.42409	8.1035	1.33576	6.30396	2.74217	1.36631	1.37833	10.4294	7.37445	3.27366	1.77761	1.64853	1.56889	7.04203	5.55768	2.19763	4.49533
40	TaBLH2-D	0.461201	3.50159	0.269508	0.691013	1.28243	4.73537	3.91781	2.90266	2.58586	0.871771	2.10712	9.3476	1.96039	8.69263	5.48791	2.16209	3.4749	19.2903	15.9696	7.10555	4.886	3.12313	2.76325	9.30724	7.37858	3.40837	6.8223
41	TaBLH3-A	0.0244316	0.941955	0.0712438	1.2826	0.788822	1.13243	1.33271	1.08443	0.933352	0.885298	0.95352	4.49792	0.798948	5.36365	1.95867	0.586036	0.389236	4.2268	3.04995	1.25205	0.395607	0.468009	0.212951	5.39935	4.61282	0.89694	4.96305
42	TaBLH3-B	0.0557109	0.509777	0.143946	1.88017	0.831247	0.823555	0.775041	1.31181	0.919058	1.03093	0.911592	4.96614	1.10095	5.87976	1.79546	0.899679	0.809872	4.3335	3.59886	1.17555	0.59107	0.24878	0.224389	5.33317	4.89831	1.37265	4.41185
43	TaBLH3-D	0	0.751825	0.0764925	1.14855	0.873504	0.667753	0.669726	1.06478	0.753702	0.434217	0.808981	5.27255	0.96109	4.46235	1.2006	0.629141	0.200439	2.97064	2.63902	0.842198	0.14599	0.136018	0.488147	5.78259	4.69517	1.31796	6.85262
44	TaBLH4-A	0	0.562213	0.0103152	0.0156074	4.59222	7.70771	8.37796	6.39782	2.59063	2.45248	2.99972	9.44662	2.67514	2.33009	10.7918	3.94163	14.7278	6.90994	12.1025	1.78488	23.2061	12.2125	4.29462	1.08579	5.19775	5.73887	4.54695
45	TaBLH4-B	0.0768387	1.73212	0.0823716	0.0126073	11.7429	20.2987	19.681	10.0038	11.9064	2.45993	2.58999	19.8419	4.39863	4.22372	12.8551	10.6247	15.7734	12.1817	10.9612	12.213	18.5125	14.0266	10.0845	1.00358	9.5991	10.142	12.772
46	TaBLH4-D	0.19317	1.86564	0.0455655	0.00481462	12.5753	18.3564	18.5365	10.1299	14.6747	3.92942	5.49464	24.2768	6.40231	5.3372	16.781	10.4774	20.0578	17.0347	16.6505	8.34157	25.3585	27.401	11.7587	1.2342	9.99672	13.3606	11.8201
47	TaBLH5-A	2.16489	29.8122	0.430526	0.328077	4.7966	3.27345	3.17842	3.98759	3.56733	3.84777	2.59244	8.38068	3.18217	3.46093	21.9044	12.2865	48.1482	28.6661	37.7864	22.142	46.8624	47.4493	37.8764	1.85582	11.1669	8.66395	24.6741
48	TaBLH5-B	1.08573	26.8363	0.647278	0.0700026	3.61174	3.24798	3.15759	3.03199	3.54702	3.36176	1.14334	7.88355	2.45709	2.92963	20.8168	11.541	37.9583	21.1125	11.1299	21.8635	42.9224	54.7657	41.2844	1.04838	8.79155	4.51685	19.8486
49	TaBLH5-D	0.459778	21.4328	0.324791	0.065704	2.62554	2.63667	3.06447	3.59231	2.78451	1.47913	0.370041	6.1612	1.63418	2.01673	16.0179	8.09517	35.2715	18.7292	10.3844	17.8233	35.3561	32.2438	23.396	1.06861	7.34916	2.09417	16.7269
50	TaBLH6-A	0	0	0	0.0172296	0	0	0.0756385	0	0.29313	0	0	0	0	0	0.0295305	0	0	0	0	0	0	0	0	0	0	0.0281035	0
51	TaBLH6-B	0.139609	5.54735	0.0557617	0.0141931	0.857406	1.70396	1.73568	0.930473	1.77364	7.53262	2.17972	3.58211	9.53356	1.16258	9.7527	22.2244	12.0256	10.3018	7.37092	8.36802	7.40132	5.69861	2.90346	0.183563	2.57491	2.32842	2.51581
52	TaBLH6-D	0.135878	2.38372	0.0272586	0.0127472	0.344112	0.709646	0.857981	0.326451	0.781327	3.16925	1.51402	2.50005	6.05223	0.773142	5.01985	13.1716	8.01123	5.08324	4.25227	4.03233	5.23663	3.58531	2.05567	0.114164	1.4185	1.36513	1.32601
53	TaBLH7-A	5.88604	11.2615	1.26859	4.34439	6.69082	8.61133	7.67049	5.85792	9.27204	5.57245	15.1809	9.64781	4.58868	7.49621	4.75525	4.53931	6.81454	10.0723	34.3369	6.83702	8.37914	7.20774	6.57006	3.03795	10.2816	26.2065	8.91
54	TaBLH7-B	1.9165	7.40559	0.56921	2.59546	4.90667	6.60438	5.90306	3.75151	10.0453	4.97227	16.7895	9.96918	5.86816	6.83702	5.68926	9.76921	10.3032	14.8772	58.5674	8.49205	11.0829	11.7131	8.90281	2.276	9.07849	23.4779	11.6185
55	TaBLH7-D	3.00545	6.72311	0.70286	5.21484	4.2186	6.54579	6.89888	4.05846	9.12207	4.54579	16.6477	5.901	4.17582	5.77107	4.41348	6.20171	6.74903	7.69243	46.9267	6.74997	7.74646	9.55384	6.24059	1.7282	9.78076	24.5671	9.885
56	TaBLH8-A	0	0	0.0109823	0.00982075	0	0	0	0	0	0	0.0197694	0.064657	0.102923	0.721151	0.0293241	0.00377604	0	0	0	0	0	0	0	0.347766	0	0	0
57	TaBLH8-B	0	0.00903935	0	0.00629015	0	0	0.00684585	0	0	0.0329709	0	0.0603421	0.0501957	0.213423	0.0140481	0	0	0	0	0	0.0712309	0.0439594	0.0208322	0.250229	0.0356959	0.0219958	0.0164416
58	TaBLH8-D	0	0	0.0176547	0	0	0	0	0	0.0205703	0.0115756	0.0314187	0.0261087	0.0715097	0.475533	0.028437	0	0	0	0	0	0	0	0	0.227744	0.0350576	0	0.0106088
59	TaBLH9-A	0	0.115803	0	0	0	0	0.0091514	0	0	0.0639579	0.0520846	0.307114	3.11217	0.00959405	1.16927	3.79598	1.70086	0.649396	0	0.827887	1.16152	0.361336	0.069782	0.0077766	0.054142	0.580579	0.015339
60	TaBLH10-A	4.85151	7.93261	0.377685	3.32421	10.6473	29.5237	25.8088	25.1076	23.1802	9.77529	25.9127	8.65925	9.75216	10.5192	14.0478	12.1537	15.1628	9.78328	32.2551	16.7379	27.9208	36.3142	42.351	1.34137	7.30558	15.8059	4.628
61	TaBLH10-B	5.86613	7.46404	0.459252	3.09034	10.6232	31.5803	29.8201	46.1169	28.7067	7.68146	35.3595	11.9118	7.93284	9.86419	12.2129	8.98073	12.4056	12.871	42.5082	13.951	18.1364	38.5501	43.0838	0.788717	4.37618	13.6765	4.37615
62	TaBLH10-D	7.52088	14.4813	0.406703	4.46526	11.6802	32.8273	30.685	31.5698	28.2633	9.64909	30.981	14.8202	10.5747	13.3895	16.5943	14.7299	15.5582	17.4791	76.3704	17.6092	22.2274	55.2	51.4792	1.80277	10.2814	28.8614	10.5041
63	TaBLH11-A	0.00650011	0.0641344	0	0	0.1053	0.350172	0.455272	0.350483	1.31345	2.28713	0.289266	1.06531	1.5696	0.167514	2.64904	1.97481	3.85156	2.2157	0.58048	0.597309	4.97891	3.7613	3.50077	0.0124037	0.111988	0.106059	0.352385
64	TaBLH11-B	0.0297467	0.190626	0.00312838	0	0.353939	0.799588	0.968273	1.15463	2.47921	2.59588	0.361638	2.49107	3.13305	0.16326	5.26072	4.5696	7.02183	5.24092	1.06693	2.09317	6.70306	6.12693	6.07654	0.0282895	0.145388	0.177696	0.790328
65	TaBLH11-D	0.0291075	0.247491	0.00280772	0	0.464053	0.64546	0.866982	0.827719	2.2663	3.4968	0.770864	4.98218	4.69269	0.260122	6.28222	6.71848	8.52215	5.71798	3.90638	2.78848	8.96315	7.46339	4.97128	0.0292379	0.307434	0.279306	1.25248
66	TaBLH12-A	0	0.0270595	0	0	0.00706475	0.0083644	0	0	0.0527611	0.0302332	0.0654565	0.0428947	1.19485	0.0354488	1.09933	2.43737	1.73162	0.710811	0.024	1.68865	2.72474	0.890335	0.910255	0.0251476	0.150745	0.805838	0.057802
67	TaBLH12-D	0	0.00924745	0	0	0.00785745	0	0.0099739	0.0085044	0.0575577	0.247767	0.155787	0.155551	2.69606	0.234007	1.52524	4.68836	1.84007	0.477675	0.00902083	1.48957	2.84864	0.945163	0.622054	0.00847145	0.0775544	0.405478	0.0645079
68	TaBLH13-A	0.0648881	2.1793	0.0985614	0.063834	0.00715895	0	0.016443	0.00228423	0.0419495	0.830964	1.59154	0.382235	1.5171	2.30187	0.15948	0.0076709	0	0.00753795	0	0	0	0	0	5.1041	2.17732	0.837405	2.12343
69	TaBLH13-B	0.070624	2.27337	0.133263	0.0494701	0.0056282	0	0.0031867	0.00183036	0.00985538	1.3633	0.941513	0.106481	0.740748	1.25712	0.0786463	0.0154792	0.0490729	0	0.0109449	0.0151448	0.0160261	0.0166409	0	1.12658	1.04115	0.799133	1.34989
70	TaBLH13-D	0.030851	2.18636	0.025597	0.057579	0.0058817	0	0	0	0	1.27909	1.5849	0.16007	0.980943	2.09921	0.126458	0.0062817	0	0.0249926	0	0.00802885	0	0	0	2.62676	1.46402	0.618057	1.63506
Column number	Gene name	none,	1 hour of drought stress	6 hour of drought stress	1 hour of heat stress	6 hour of heat stress,	1 hour of drought&heat	6 hour of drought&heat
1	TaKNOX1-A	0	0	0	0.0402096	0	0	0
2	TaKNOX1-B	0.00665095	0.0147505	0	0.0429163	0.125107	0.0101455	0.0517469
3	TaKNOX1-D	0	0	0	0	0.00692365	0	0
4	TaKNOX2-A	0	0	0	0	0	0	0
5	TaKNOX2-B	0	0	0	0	0	0	0
6	TaKNOX2-D	0	0	0	0	0	0	0
7	TaKNOX3-B	9.2817e-10	0.0610785	0.0339228	0	0.327896	0	0.586358
8	TaKNOX4-A	0.00482078	0	0	0	0	0	0
9	TaKNOX4-B	0	0.0111468	0	0	0	0	0
10	TaKNOX4-D	0	0	0	0.00817865	0	0	0
11	TaKNOX5-A	0	0	0	0	0	0	0
12	TaKNOX5-B	0	0	0	0	0	0	0
13	TaKNOX5-D	0	0	0	0	0	0	0
14	TaKNOX6-A1	0	0	0.0112402	0	0	0	0
15	TaKNOX6-A2	0	0	0	0	0	0	0
16	TaKNOX6-B	0	0	0	0	0.0134157	0.0152093	0
17	TaKNOX6-D1	0.0059829	0.020879	0.0142363	0.0177799	0.00706165	0.0184884	0.018692
18	TaKNOX6-D2	0.0058981	0.00612085	0	0.017285	0	0.0341742	0
19	TaKNOX7-A	0	0	0	0	0	0	0
20	TaKNOX7-B	0	0	0	0	0	0	0
21	TaKNOX7-D	0	0	0	0	0	0	0
22	TaKNOX8-A	0.0333376	0	0.0054941	0.00757755	0	0	0
23	TaKNOX8-B	0.0123944	0.0219222	0.0051707	0	0	0	0
24	TaKNOX8-D	0.0307152	0.0329853	0	0.022647	0.0134007	0.0149947	0
25	TaKNOX9-A	0.365169	0.29605	0.811344	0.278264	0.3551	0.128706	0.233171
26	TaKNOX9-B	0.314588	0.244986	0.666275	0.27434	0.722919	0.2004	0.410226
27	TaKNOX9-D	0.622575	0.483745	0.271064	0.406907	0.952082	0.431094	0.567609
28	TaKNOX10-B	2.00093	2.0933	1.21941	0.763602	11.6777	0.807098	8.40254
29	TaKNOX11-A	11.7948	13.9449	10.1569	6.10632	15.6355	4.50068	16.5272
30	TaKNOX12-B	16.8464	18.8287	15.6924	10.2058	29.8494	8.92845	27.4739
31	TaKNOX12-D	19.1736	22.8012	18.2642	10.7859	27.8315	8.78285	24.4532
32	TaKNOX13-A	48.1054	46.3816	23.0466	49.1392	59.4537	32.8229	58.5247
33	TaKNOX13-B	82.7661	82.767	33.8245	77.884	121.066	60.5804	103.391
34	TaKNOX14-D	58.4631	50.0101	19.9595	54.9567	65.8237	36.5031	61.4132
35	TaBLH1-A	3.90525	2.66115	3.05885	0.895168	1.88106	0.39496	0.924382
36	TaBLH1-B	1.60921	1.22674	1.21514	0.404437	0.842922	0.228864	0.3446
37	TaBLH1-D	2.16354	1.63406	2.16627	0.514076	0.792734	0.342275	0.34841
38	TaBLH2-A	1.41884	1.33462	0.805812	0.751768	0.969926	0.416837	0.643044
39	TaBLH2-B	1.00473	0.86261	0.372414	0.446643	0.436602	0.283639	0.317012
40	TaBLH2-D	1.63654	1.42873	0.939052	0.971088	0.800666	0.541266	0.514242
41	TaBLH3-A	0.921277	0.790774	0.668908	0.540315	0.439649	0.229492	0.403756
42	TaBLH3-B	0.84309	1.19786	1.37034	0.690654	0.30836	0.474506	0.477131
43	TaBLH3-D	0.681528	0.819929	0.837542	0.55423	0.186899	0.131461	0.140814
44	TaBLH4-A	4.39803	2.7129	2.40095	0.65553	0.843924	0.151844	0.589497
45	TaBLH4-B	10.1594	7.66646	6.40961	1.69575	5.23179	0.663675	2.04973
46	TaBLH4-D	8.98944	6.2522	6.21956	1.39512	4.7172	0.523022	1.78952
47	TaBLH5-A	15.1148	10.8134	7.46052	5.02031	14.1355	1.38539	10.9473
48	TaBLH5-B	11.3616	10.7114	9.38715	5.31474	18.3897	1.53144	10.7615
49	TaBLH5-D	9.49194	7.73688	5.56224	3.30823	8.24513	0.589086	4.84359
50	TaBLH6-A	7.15373	5.88693	2.39991	2.36298	7.38741	1.40094	5.52496
51	TaBLH6-B	6.13828	5.28451	1.58331	2.49986	7.13439	1.7251	5.00871
52	TaBLH6-D	4.96523	4.15479	1.22779	2.17459	7.8457	1.17965	4.27773
53	TaBLH7-A	2.82015	2.35331	1.84885	1.96432	6.54288	2.69329	8.39612
54	TaBLH7-B	3.5024	3.36135	1.50309	1.53419	5.97658	2.03979	6.49577
55	TaBLH7-D	3.00976	2.43711	1.59012	2.51178	5.64551	2.69037	6.2649
56	TaBLH8-A	0	0	0	0	0.00766235	0	0
57	TaBLH8-B	0	0.0197281	0.011094	0	0	0	0
58	TaBLH8-D	0	0	0	0	0	0	0
59	TaBLH9-A	0.190148	0.119463	0	0.066282	0.0266129	0.0130612	0.0133084
60	TaBLH10-A	9.22656	7.68283	11.0366	5.18257	11.7395	2.57111	12.1703
61	TaBLH10-B	10.3903	7.45873	12.7001	7.56722	16.266	3.67712	14.173
62	TaBLH10-D	12.1934	10.2673	12.1795	8.0218	14.4439	3.88372	12.653
63	TaBLH11-A	1.93971	1.77466	1.18709	0.265863	0.772004	0.228772	0.674252
64	TaBLH11-B	4.40995	3.99046	3.26009	0.534618	2.67869	0.347539	2.82538
65	TaBLH11-D	6.67833	5.9283	3.78676	0.794248	3.69125	0.313999	2.59119
66	TaBLH12-A	0.492963	0.438913	0.00561675	0.0588033	0.0432329	0.0465701	0
67	TaBLH12-D	0.734598	0.48956	0.0118128	0.174872	0.0709414	0.083933	0.0209735
68	TaBLH13-A	0	0	0	0	0	0.0057373	0
69	TaBLH13-B	0.166108	0.069554	0.112905	0.0652441	0.0112836	0.00443571	0.0129426
70	TaBLH13-D	0.082588	0.0796026	0.0734777	0.078356	0.00355919	0.0138903	0.00925244
