# Supplementary material for: Genome-wide analysis of TALE superfamily in Triticum aestivum reveals TaKNOX11-A is involved in abiotic stress response
Source: BMC Genomics. 2022 Jan 31;23:89. doi: 10.1186/s12864-022-08324-y (PMC8805372; doi:10.1186/s12864-022-08324-y)
Supplement: Supplementary file 15 — Additional file 15: Table S15. GO annotation of TALE genes in wheat. The annotation was performed on three categories, (a) biological process, (b) molecular function and (c) cellular component. [file 12864_2022_8324_MOESM15_ESM.xlsx]

## Sheet: Additional file 15 Table S15
Additional file 15: Table S15. GO annotation of TALE genes in wheat. The annotation was performed on three categories, (a) biological process, (b) molecular function and (c) cellular component.
GO_acc	term_type	Term	queryitem	querytotal	pvalue	entries
GO:2001141	P	regulation of RNA biosynthetic process	70	70	1.1e-60	// TraesCS4D02G058000 // TraesCS4A02G289400 // TraesCS4A02G292100 // TraesCS5D02G013300 // TraesCS5A02G514700 // TraesCS4D02G019600 // TraesCS1D02G075700 // TraesCS4A02G289500 // TraesCS6B02G173900 // TraesCS5D02G415900 // TraesCS1D02G075600 // TraesCS4D02G341000 // TraesCS1B02G091700 // TraesCS3A02G363900 // TraesCS4B02G114600 // TraesCS7D02G019800 // TraesCS4A02G291900 // TraesCS2A02G267400 // …
GO:0006355	P	regulation of transcription, DNA-templated	70	70	8e-61	// TraesCS4D02G058000 // TraesCS4A02G289400 // TraesCS4A02G292100 // TraesCS5D02G013300 // TraesCS5A02G514700 // TraesCS4D02G019600 // TraesCS1D02G075700 // TraesCS4A02G289500 // TraesCS6B02G173900 // TraesCS5D02G415900 // TraesCS1D02G075600 // TraesCS4D02G341000 // TraesCS1B02G091700 // TraesCS3A02G363900 // TraesCS4B02G114600 // TraesCS7D02G019800 // TraesCS4A02G291900 // TraesCS2A02G267400 // …
GO:1903506	P	regulation of nucleic acid-templated transcription	70	70	1.1e-60	// TraesCS4D02G058000 // TraesCS4A02G289400 // TraesCS4A02G292100 // TraesCS5D02G013300 // TraesCS5A02G514700 // TraesCS4D02G019600 // TraesCS1D02G075700 // TraesCS4A02G289500 // TraesCS6B02G173900 // TraesCS5D02G415900 // TraesCS1D02G075600 // TraesCS4D02G341000 // TraesCS1B02G091700 // TraesCS3A02G363900 // TraesCS4B02G114600 // TraesCS7D02G019800 // TraesCS4A02G291900 // TraesCS2A02G267400 // …
GO:0051252	P	regulation of RNA metabolic process	70	70	1.8e-60	// TraesCS4D02G058000 // TraesCS4A02G289400 // TraesCS4A02G292100 // TraesCS5D02G013300 // TraesCS5A02G514700 // TraesCS4D02G019600 // TraesCS1D02G075700 // TraesCS4A02G289500 // TraesCS6B02G173900 // TraesCS5D02G415900 // TraesCS1D02G075600 // TraesCS4D02G341000 // TraesCS1B02G091700 // TraesCS3A02G363900 // TraesCS4B02G114600 // TraesCS7D02G019800 // TraesCS4A02G291900 // TraesCS2A02G267400 // …
GO:0019219	P	regulation of nucleobase-containing compound metabolic process	70	70	1.8e-59	// TraesCS4D02G058000 // TraesCS4A02G289400 // TraesCS4A02G292100 // TraesCS5D02G013300 // TraesCS5A02G514700 // TraesCS4D02G019600 // TraesCS1D02G075700 // TraesCS4A02G289500 // TraesCS6B02G173900 // TraesCS5D02G415900 // TraesCS1D02G075600 // TraesCS4D02G341000 // TraesCS1B02G091700 // TraesCS3A02G363900 // TraesCS4B02G114600 // TraesCS7D02G019800 // TraesCS4A02G291900 // TraesCS2A02G267400 // …
GO:2000112	P	regulation of cellular macromolecule biosynthetic process	70	70	2.1e-58	// TraesCS4D02G058000 // TraesCS4A02G289400 // TraesCS4A02G292100 // TraesCS5D02G013300 // TraesCS5A02G514700 // TraesCS4D02G019600 // TraesCS1D02G075700 // TraesCS4A02G289500 // TraesCS6B02G173900 // TraesCS5D02G415900 // TraesCS1D02G075600 // TraesCS4D02G341000 // TraesCS1B02G091700 // TraesCS3A02G363900 // TraesCS4B02G114600 // TraesCS7D02G019800 // TraesCS4A02G291900 // TraesCS2A02G267400 // …
GO:0010556	P	regulation of macromolecule biosynthetic process	70	70	3e-58	// TraesCS4D02G058000 // TraesCS4A02G289400 // TraesCS4A02G292100 // TraesCS5D02G013300 // TraesCS5A02G514700 // TraesCS4D02G019600 // TraesCS1D02G075700 // TraesCS4A02G289500 // TraesCS6B02G173900 // TraesCS5D02G415900 // TraesCS1D02G075600 // TraesCS4D02G341000 // TraesCS1B02G091700 // TraesCS3A02G363900 // TraesCS4B02G114600 // TraesCS7D02G019800 // TraesCS4A02G291900 // TraesCS2A02G267400 // …
GO:0006351	P	transcription, DNA-templated	70	70	1.6e-57	// TraesCS4D02G058000 // TraesCS4A02G289400 // TraesCS4A02G292100 // TraesCS5D02G013300 // TraesCS5A02G514700 // TraesCS4D02G019600 // TraesCS1D02G075700 // TraesCS4A02G289500 // TraesCS6B02G173900 // TraesCS5D02G415900 // TraesCS1D02G075600 // TraesCS4D02G341000 // TraesCS1B02G091700 // TraesCS3A02G363900 // TraesCS4B02G114600 // TraesCS7D02G019800 // TraesCS4A02G291900 // TraesCS2A02G267400 // …
GO:0097659	P	nucleic acid-templated transcription	70	70	2.1e-57	// TraesCS4D02G058000 // TraesCS4A02G289400 // TraesCS4A02G292100 // TraesCS5D02G013300 // TraesCS5A02G514700 // TraesCS4D02G019600 // TraesCS1D02G075700 // TraesCS4A02G289500 // TraesCS6B02G173900 // TraesCS5D02G415900 // TraesCS1D02G075600 // TraesCS4D02G341000 // TraesCS1B02G091700 // TraesCS3A02G363900 // TraesCS4B02G114600 // TraesCS7D02G019800 // TraesCS4A02G291900 // TraesCS2A02G267400 // …
GO:0051171	P	regulation of nitrogen compound metabolic process	70	70	2e-57	// TraesCS4D02G058000 // TraesCS4A02G289400 // TraesCS4A02G292100 // TraesCS5D02G013300 // TraesCS5A02G514700 // TraesCS4D02G019600 // TraesCS1D02G075700 // TraesCS4A02G289500 // TraesCS6B02G173900 // TraesCS5D02G415900 // TraesCS1D02G075600 // TraesCS4D02G341000 // TraesCS1B02G091700 // TraesCS3A02G363900 // TraesCS4B02G114600 // TraesCS7D02G019800 // TraesCS4A02G291900 // TraesCS2A02G267400 // …
GO:0032774	P	RNA biosynthetic process	70	70	2.5e-57	// TraesCS4D02G058000 // TraesCS4A02G289400 // TraesCS4A02G292100 // TraesCS5D02G013300 // TraesCS5A02G514700 // TraesCS4D02G019600 // TraesCS1D02G075700 // TraesCS4A02G289500 // TraesCS6B02G173900 // TraesCS5D02G415900 // TraesCS1D02G075600 // TraesCS4D02G341000 // TraesCS1B02G091700 // TraesCS3A02G363900 // TraesCS4B02G114600 // TraesCS7D02G019800 // TraesCS4A02G291900 // TraesCS2A02G267400 // …
GO:0010468	P	regulation of gene expression	70	70	2.1e-56	// TraesCS4D02G058000 // TraesCS4A02G289400 // TraesCS4A02G292100 // TraesCS5D02G013300 // TraesCS5A02G514700 // TraesCS4D02G019600 // TraesCS1D02G075700 // TraesCS4A02G289500 // TraesCS6B02G173900 // TraesCS5D02G415900 // TraesCS1D02G075600 // TraesCS4D02G341000 // TraesCS1B02G091700 // TraesCS3A02G363900 // TraesCS4B02G114600 // TraesCS7D02G019800 // TraesCS4A02G291900 // TraesCS2A02G267400 // …
GO:0031326	P	regulation of cellular biosynthetic process	70	70	3.7e-56	// TraesCS4D02G058000 // TraesCS4A02G289400 // TraesCS4A02G292100 // TraesCS5D02G013300 // TraesCS5A02G514700 // TraesCS4D02G019600 // TraesCS1D02G075700 // TraesCS4A02G289500 // TraesCS6B02G173900 // TraesCS5D02G415900 // TraesCS1D02G075600 // TraesCS4D02G341000 // TraesCS1B02G091700 // TraesCS3A02G363900 // TraesCS4B02G114600 // TraesCS7D02G019800 // TraesCS4A02G291900 // TraesCS2A02G267400 // …
GO:0009889	P	regulation of biosynthetic process	70	70	6.2e-55	// TraesCS4D02G058000 // TraesCS4A02G289400 // TraesCS4A02G292100 // TraesCS5D02G013300 // TraesCS5A02G514700 // TraesCS4D02G019600 // TraesCS1D02G075700 // TraesCS4A02G289500 // TraesCS6B02G173900 // TraesCS5D02G415900 // TraesCS1D02G075600 // TraesCS4D02G341000 // TraesCS1B02G091700 // TraesCS3A02G363900 // TraesCS4B02G114600 // TraesCS7D02G019800 // TraesCS4A02G291900 // TraesCS2A02G267400 // …
GO:0034654	P	nucleobase-containing compound biosynthetic process	70	70	1e-53	// TraesCS4D02G058000 // TraesCS4A02G289400 // TraesCS4A02G292100 // TraesCS5D02G013300 // TraesCS5A02G514700 // TraesCS4D02G019600 // TraesCS1D02G075700 // TraesCS4A02G289500 // TraesCS6B02G173900 // TraesCS5D02G415900 // TraesCS1D02G075600 // TraesCS4D02G341000 // TraesCS1B02G091700 // TraesCS3A02G363900 // TraesCS4B02G114600 // TraesCS7D02G019800 // TraesCS4A02G291900 // TraesCS2A02G267400 // …
GO:0060255	P	regulation of macromolecule metabolic process	70	70	5.6e-52	// TraesCS4D02G058000 // TraesCS4A02G289400 // TraesCS4A02G292100 // TraesCS5D02G013300 // TraesCS5A02G514700 // TraesCS4D02G019600 // TraesCS1D02G075700 // TraesCS4A02G289500 // TraesCS6B02G173900 // TraesCS5D02G415900 // TraesCS1D02G075600 // TraesCS4D02G341000 // TraesCS1B02G091700 // TraesCS3A02G363900 // TraesCS4B02G114600 // TraesCS7D02G019800 // TraesCS4A02G291900 // TraesCS2A02G267400 // …
GO:0080090	P	regulation of primary metabolic process	70	70	2.3e-51	// TraesCS4D02G058000 // TraesCS4A02G289400 // TraesCS4A02G292100 // TraesCS5D02G013300 // TraesCS5A02G514700 // TraesCS4D02G019600 // TraesCS1D02G075700 // TraesCS4A02G289500 // TraesCS6B02G173900 // TraesCS5D02G415900 // TraesCS1D02G075600 // TraesCS4D02G341000 // TraesCS1B02G091700 // TraesCS3A02G363900 // TraesCS4B02G114600 // TraesCS7D02G019800 // TraesCS4A02G291900 // TraesCS2A02G267400 // …
GO:0031323	P	regulation of cellular metabolic process	70	70	6.7e-51	// TraesCS4D02G058000 // TraesCS4A02G289400 // TraesCS4A02G292100 // TraesCS5D02G013300 // TraesCS5A02G514700 // TraesCS4D02G019600 // TraesCS1D02G075700 // TraesCS4A02G289500 // TraesCS6B02G173900 // TraesCS5D02G415900 // TraesCS1D02G075600 // TraesCS4D02G341000 // TraesCS1B02G091700 // TraesCS3A02G363900 // TraesCS4B02G114600 // TraesCS7D02G019800 // TraesCS4A02G291900 // TraesCS2A02G267400 // …
GO:0018130	P	heterocycle biosynthetic process	70	70	7.4e-50	// TraesCS4D02G058000 // TraesCS4A02G289400 // TraesCS4A02G292100 // TraesCS5D02G013300 // TraesCS5A02G514700 // TraesCS4D02G019600 // TraesCS1D02G075700 // TraesCS4A02G289500 // TraesCS6B02G173900 // TraesCS5D02G415900 // TraesCS1D02G075600 // TraesCS4D02G341000 // TraesCS1B02G091700 // TraesCS3A02G363900 // TraesCS4B02G114600 // TraesCS7D02G019800 // TraesCS4A02G291900 // TraesCS2A02G267400 // …
GO:0019438	P	aromatic compound biosynthetic process	70	70	2e-48	// TraesCS4D02G058000 // TraesCS4A02G289400 // TraesCS4A02G292100 // TraesCS5D02G013300 // TraesCS5A02G514700 // TraesCS4D02G019600 // TraesCS1D02G075700 // TraesCS4A02G289500 // TraesCS6B02G173900 // TraesCS5D02G415900 // TraesCS1D02G075600 // TraesCS4D02G341000 // TraesCS1B02G091700 // TraesCS3A02G363900 // TraesCS4B02G114600 // TraesCS7D02G019800 // TraesCS4A02G291900 // TraesCS2A02G267400 // …
GO:0016070	P	RNA metabolic process	70	70	3e-48	// TraesCS4D02G058000 // TraesCS4A02G289400 // TraesCS4A02G292100 // TraesCS5D02G013300 // TraesCS5A02G514700 // TraesCS4D02G019600 // TraesCS1D02G075700 // TraesCS4A02G289500 // TraesCS6B02G173900 // TraesCS5D02G415900 // TraesCS1D02G075600 // TraesCS4D02G341000 // TraesCS1B02G091700 // TraesCS3A02G363900 // TraesCS4B02G114600 // TraesCS7D02G019800 // TraesCS4A02G291900 // TraesCS2A02G267400 // …
GO:0019222	P	regulation of metabolic process	70	70	2.9e-47	// TraesCS4D02G058000 // TraesCS4A02G289400 // TraesCS4A02G292100 // TraesCS5D02G013300 // TraesCS5A02G514700 // TraesCS4D02G019600 // TraesCS1D02G075700 // TraesCS4A02G289500 // TraesCS6B02G173900 // TraesCS5D02G415900 // TraesCS1D02G075600 // TraesCS4D02G341000 // TraesCS1B02G091700 // TraesCS3A02G363900 // TraesCS4B02G114600 // TraesCS7D02G019800 // TraesCS4A02G291900 // TraesCS2A02G267400 // …
GO:1901362	P	organic cyclic compound biosynthetic process	70	70	7.8e-47	// TraesCS4D02G058000 // TraesCS4A02G289400 // TraesCS4A02G292100 // TraesCS5D02G013300 // TraesCS5A02G514700 // TraesCS4D02G019600 // TraesCS1D02G075700 // TraesCS4A02G289500 // TraesCS6B02G173900 // TraesCS5D02G415900 // TraesCS1D02G075600 // TraesCS4D02G341000 // TraesCS1B02G091700 // TraesCS3A02G363900 // TraesCS4B02G114600 // TraesCS7D02G019800 // TraesCS4A02G291900 // TraesCS2A02G267400 // …
GO:0044271	P	cellular nitrogen compound biosynthetic process	70	70	9.7e-46	// TraesCS4D02G058000 // TraesCS4A02G289400 // TraesCS4A02G292100 // TraesCS5D02G013300 // TraesCS5A02G514700 // TraesCS4D02G019600 // TraesCS1D02G075700 // TraesCS4A02G289500 // TraesCS6B02G173900 // TraesCS5D02G415900 // TraesCS1D02G075600 // TraesCS4D02G341000 // TraesCS1B02G091700 // TraesCS3A02G363900 // TraesCS4B02G114600 // TraesCS7D02G019800 // TraesCS4A02G291900 // TraesCS2A02G267400 // …
GO:0090304	P	nucleic acid metabolic process	70	70	4.4e-45	// TraesCS4D02G058000 // TraesCS4A02G289400 // TraesCS4A02G292100 // TraesCS5D02G013300 // TraesCS5A02G514700 // TraesCS4D02G019600 // TraesCS1D02G075700 // TraesCS4A02G289500 // TraesCS6B02G173900 // TraesCS5D02G415900 // TraesCS1D02G075600 // TraesCS4D02G341000 // TraesCS1B02G091700 // TraesCS3A02G363900 // TraesCS4B02G114600 // TraesCS7D02G019800 // TraesCS4A02G291900 // TraesCS2A02G267400 // …
GO:0010467	P	gene expression	70	70	4.8e-45	// TraesCS4D02G058000 // TraesCS4A02G289400 // TraesCS4A02G292100 // TraesCS5D02G013300 // TraesCS5A02G514700 // TraesCS4D02G019600 // TraesCS1D02G075700 // TraesCS4A02G289500 // TraesCS6B02G173900 // TraesCS5D02G415900 // TraesCS1D02G075600 // TraesCS4D02G341000 // TraesCS1B02G091700 // TraesCS3A02G363900 // TraesCS4B02G114600 // TraesCS7D02G019800 // TraesCS4A02G291900 // TraesCS2A02G267400 // …
GO:0034645	P	cellular macromolecule biosynthetic process	70	70	2e-44	// TraesCS4D02G058000 // TraesCS4A02G289400 // TraesCS4A02G292100 // TraesCS5D02G013300 // TraesCS5A02G514700 // TraesCS4D02G019600 // TraesCS1D02G075700 // TraesCS4A02G289500 // TraesCS6B02G173900 // TraesCS5D02G415900 // TraesCS1D02G075600 // TraesCS4D02G341000 // TraesCS1B02G091700 // TraesCS3A02G363900 // TraesCS4B02G114600 // TraesCS7D02G019800 // TraesCS4A02G291900 // TraesCS2A02G267400 // …
GO:0009059	P	macromolecule biosynthetic process	70	70	7.2e-44	// TraesCS4D02G058000 // TraesCS4A02G289400 // TraesCS4A02G292100 // TraesCS5D02G013300 // TraesCS5A02G514700 // TraesCS4D02G019600 // TraesCS1D02G075700 // TraesCS4A02G289500 // TraesCS6B02G173900 // TraesCS5D02G415900 // TraesCS1D02G075600 // TraesCS4D02G341000 // TraesCS1B02G091700 // TraesCS3A02G363900 // TraesCS4B02G114600 // TraesCS7D02G019800 // TraesCS4A02G291900 // TraesCS2A02G267400 // …
GO:0006139	P	nucleobase-containing compound metabolic process	70	70	4.6e-41	// TraesCS4D02G058000 // TraesCS4A02G289400 // TraesCS4A02G292100 // TraesCS5D02G013300 // TraesCS5A02G514700 // TraesCS4D02G019600 // TraesCS1D02G075700 // TraesCS4A02G289500 // TraesCS6B02G173900 // TraesCS5D02G415900 // TraesCS1D02G075600 // TraesCS4D02G341000 // TraesCS1B02G091700 // TraesCS3A02G363900 // TraesCS4B02G114600 // TraesCS7D02G019800 // TraesCS4A02G291900 // TraesCS2A02G267400 // …
GO:0010094	P	specification of carpel identity	15	70	1.4e-39	// TraesCS4D02G058000 // TraesCS4B02G057900 // TraesCS2A02G267400 // TraesCS2B02G268200 // TraesCS5B02G410600 // TraesCS1D02G075700 // TraesCS1B02G091600 // TraesCS5A02G405900 // TraesCS5D02G415900 // TraesCS1A02G072800 // TraesCS1D02G075600 // TraesCS4A02G256700 // TraesCS1A02G072700 // TraesCS1B02G091700 // TraesCS2D02G256400
GO:0046483	P	heterocycle metabolic process	70	70	6.8e-38	// TraesCS4D02G058000 // TraesCS4A02G289400 // TraesCS4A02G292100 // TraesCS5D02G013300 // TraesCS5A02G514700 // TraesCS4D02G019600 // TraesCS1D02G075700 // TraesCS4A02G289500 // TraesCS6B02G173900 // TraesCS5D02G415900 // TraesCS1D02G075600 // TraesCS4D02G341000 // TraesCS1B02G091700 // TraesCS3A02G363900 // TraesCS4B02G114600 // TraesCS7D02G019800 // TraesCS4A02G291900 // TraesCS2A02G267400 // …
GO:0006725	P	cellular aromatic compound metabolic process	70	70	5.1e-36	// TraesCS4D02G058000 // TraesCS4A02G289400 // TraesCS4A02G292100 // TraesCS5D02G013300 // TraesCS5A02G514700 // TraesCS4D02G019600 // TraesCS1D02G075700 // TraesCS4A02G289500 // TraesCS6B02G173900 // TraesCS5D02G415900 // TraesCS1D02G075600 // TraesCS4D02G341000 // TraesCS1B02G091700 // TraesCS3A02G363900 // TraesCS4B02G114600 // TraesCS7D02G019800 // TraesCS4A02G291900 // TraesCS2A02G267400 // …
GO:0048439	P	flower morphogenesis	21	70	5e-36	// TraesCS4D02G058000 // TraesCS4B02G057900 // TraesCS2A02G267400 // TraesCS2B02G268200 // TraesCS5B02G410600 // TraesCS1D02G075700 // TraesCS1B02G091600 // TraesCS5A02G405900 // TraesCS2D02G256400 // TraesCS5D02G415900 // TraesCS1A02G072800 // TraesCS3D02G357400 // TraesCS1D02G075600 // TraesCS3B02G396100 // TraesCS1B02G290200 // TraesCS1A02G072700 // TraesCS1B02G091700 // TraesCS3A02G363900 // …
GO:0034641	P	cellular nitrogen compound metabolic process	70	70	1.2e-35	// TraesCS4D02G058000 // TraesCS4A02G289400 // TraesCS4A02G292100 // TraesCS5D02G013300 // TraesCS5A02G514700 // TraesCS4D02G019600 // TraesCS1D02G075700 // TraesCS4A02G289500 // TraesCS6B02G173900 // TraesCS5D02G415900 // TraesCS1D02G075600 // TraesCS4D02G341000 // TraesCS1B02G091700 // TraesCS3A02G363900 // TraesCS4B02G114600 // TraesCS7D02G019800 // TraesCS4A02G291900 // TraesCS2A02G267400 // …
GO:0048462	P	carpel formation	15	70	2.1e-35	// TraesCS4D02G058000 // TraesCS4B02G057900 // TraesCS2A02G267400 // TraesCS2B02G268200 // TraesCS5B02G410600 // TraesCS1D02G075700 // TraesCS1B02G091600 // TraesCS5A02G405900 // TraesCS5D02G415900 // TraesCS1A02G072800 // TraesCS1D02G075600 // TraesCS4A02G256700 // TraesCS1A02G072700 // TraesCS1B02G091700 // TraesCS2D02G256400
GO:1901360	P	organic cyclic compound metabolic process	70	70	3.3e-35	// TraesCS4D02G058000 // TraesCS4A02G289400 // TraesCS4A02G292100 // TraesCS5D02G013300 // TraesCS5A02G514700 // TraesCS4D02G019600 // TraesCS1D02G075700 // TraesCS4A02G289500 // TraesCS6B02G173900 // TraesCS5D02G415900 // TraesCS1D02G075600 // TraesCS4D02G341000 // TraesCS1B02G091700 // TraesCS3A02G363900 // TraesCS4B02G114600 // TraesCS7D02G019800 // TraesCS4A02G291900 // TraesCS2A02G267400 // …
GO:0050794	P	regulation of cellular process	70	70	4.6e-35	// TraesCS4D02G058000 // TraesCS4A02G289400 // TraesCS4A02G292100 // TraesCS5D02G013300 // TraesCS5A02G514700 // TraesCS4D02G019600 // TraesCS1D02G075700 // TraesCS4A02G289500 // TraesCS6B02G173900 // TraesCS5D02G415900 // TraesCS1D02G075600 // TraesCS4D02G341000 // TraesCS1B02G091700 // TraesCS3A02G363900 // TraesCS4B02G114600 // TraesCS7D02G019800 // TraesCS4A02G291900 // TraesCS2A02G267400 // …
GO:0006807	P	nitrogen compound metabolic process	70	70	2.8e-33	// TraesCS4D02G058000 // TraesCS4A02G289400 // TraesCS4A02G292100 // TraesCS5D02G013300 // TraesCS5A02G514700 // TraesCS4D02G019600 // TraesCS1D02G075700 // TraesCS4A02G289500 // TraesCS6B02G173900 // TraesCS5D02G415900 // TraesCS1D02G075600 // TraesCS4D02G341000 // TraesCS1B02G091700 // TraesCS3A02G363900 // TraesCS4B02G114600 // TraesCS7D02G019800 // TraesCS4A02G291900 // TraesCS2A02G267400 // …
GO:0010089	P	xylem development	30	70	1.1e-32	// TraesCS4D02G058000 // TraesCS1B02G135600 // TraesCS1D02G075700 // TraesCS5D02G415900 // TraesCS1D02G075600 // TraesCS4D02G341000 // TraesCS1B02G091700 // TraesCS2A02G267400 // TraesCS3B02G396100 // TraesCS3A02G363900 // TraesCS4A02G256700 // TraesCS1A02G072700 // TraesCS7D02G501000 // TraesCS7A02G511800 // TraesCS5B02G410600 // TraesCS5A02G405900 // TraesCS1B02G091600 // TraesCS7B02G423100 // …
GO:0048445	P	carpel morphogenesis	15	70	1.3e-32	// TraesCS4D02G058000 // TraesCS4B02G057900 // TraesCS2A02G267400 // TraesCS2B02G268200 // TraesCS5B02G410600 // TraesCS1D02G075700 // TraesCS1B02G091600 // TraesCS5A02G405900 // TraesCS5D02G415900 // TraesCS1A02G072800 // TraesCS1D02G075600 // TraesCS4A02G256700 // TraesCS1A02G072700 // TraesCS1B02G091700 // TraesCS2D02G256400
GO:0019827	P	stem cell population maintenance	21	70	2.2e-32	// TraesCS4D02G058000 // TraesCS4B02G057900 // TraesCS2A02G267400 // TraesCS2B02G268200 // TraesCS5B02G410600 // TraesCS1D02G075700 // TraesCS1B02G091600 // TraesCS5A02G405900 // TraesCS2D02G256400 // TraesCS5D02G415900 // TraesCS1A02G072800 // TraesCS3D02G357400 // TraesCS1D02G075600 // TraesCS3B02G396100 // TraesCS1B02G290200 // TraesCS1A02G072700 // TraesCS1B02G091700 // TraesCS3A02G363900 // …
GO:0098727	P	maintenance of cell number	21	70	2.2e-32	// TraesCS4D02G058000 // TraesCS4B02G057900 // TraesCS2A02G267400 // TraesCS2B02G268200 // TraesCS5B02G410600 // TraesCS1D02G075700 // TraesCS1B02G091600 // TraesCS5A02G405900 // TraesCS2D02G256400 // TraesCS5D02G415900 // TraesCS1A02G072800 // TraesCS3D02G357400 // TraesCS1D02G075600 // TraesCS3B02G396100 // TraesCS1B02G290200 // TraesCS1A02G072700 // TraesCS1B02G091700 // TraesCS3A02G363900 // …
GO:0009855	P	determination of bilateral symmetry	21	70	5.4e-32	// TraesCS4D02G058000 // TraesCS4B02G057900 // TraesCS2A02G267400 // TraesCS2B02G268200 // TraesCS5B02G410600 // TraesCS1D02G075700 // TraesCS1B02G091600 // TraesCS5A02G405900 // TraesCS2D02G256400 // TraesCS5D02G415900 // TraesCS1A02G072800 // TraesCS3D02G357400 // TraesCS1D02G075600 // TraesCS3B02G396100 // TraesCS1B02G290200 // TraesCS1A02G072700 // TraesCS1B02G091700 // TraesCS3A02G363900 // …
GO:0009799	P	specification of symmetry	21	70	8.5e-32	// TraesCS4D02G058000 // TraesCS4B02G057900 // TraesCS2A02G267400 // TraesCS2B02G268200 // TraesCS5B02G410600 // TraesCS1D02G075700 // TraesCS1B02G091600 // TraesCS5A02G405900 // TraesCS2D02G256400 // TraesCS5D02G415900 // TraesCS1A02G072800 // TraesCS3D02G357400 // TraesCS1D02G075600 // TraesCS3B02G396100 // TraesCS1B02G290200 // TraesCS1A02G072700 // TraesCS1B02G091700 // TraesCS3A02G363900 // …
GO:0044249	P	cellular biosynthetic process	70	70	8.8e-32	// TraesCS4D02G058000 // TraesCS4A02G289400 // TraesCS4A02G292100 // TraesCS5D02G013300 // TraesCS5A02G514700 // TraesCS4D02G019600 // TraesCS1D02G075700 // TraesCS4A02G289500 // TraesCS6B02G173900 // TraesCS5D02G415900 // TraesCS1D02G075600 // TraesCS4D02G341000 // TraesCS1B02G091700 // TraesCS3A02G363900 // TraesCS4B02G114600 // TraesCS7D02G019800 // TraesCS4A02G291900 // TraesCS2A02G267400 // …
GO:0050789	P	regulation of biological process	70	70	9.1e-32	// TraesCS4D02G058000 // TraesCS4A02G289400 // TraesCS4A02G292100 // TraesCS5D02G013300 // TraesCS5A02G514700 // TraesCS4D02G019600 // TraesCS1D02G075700 // TraesCS4A02G289500 // TraesCS6B02G173900 // TraesCS5D02G415900 // TraesCS1D02G075600 // TraesCS4D02G341000 // TraesCS1B02G091700 // TraesCS3A02G363900 // TraesCS4B02G114600 // TraesCS7D02G019800 // TraesCS4A02G291900 // TraesCS2A02G267400 // …
GO:0010087	P	phloem or xylem histogenesis	30	70	1.9e-31	// TraesCS4D02G058000 // TraesCS1B02G135600 // TraesCS1D02G075700 // TraesCS5D02G415900 // TraesCS1D02G075600 // TraesCS4D02G341000 // TraesCS1B02G091700 // TraesCS2A02G267400 // TraesCS3B02G396100 // TraesCS3A02G363900 // TraesCS4A02G256700 // TraesCS1A02G072700 // TraesCS7D02G501000 // TraesCS7A02G511800 // TraesCS5B02G410600 // TraesCS5A02G405900 // TraesCS1B02G091600 // TraesCS7B02G423100 // …
GO:1901576	P	organic substance biosynthetic process	70	70	3.3e-31	// TraesCS4D02G058000 // TraesCS4A02G289400 // TraesCS4A02G292100 // TraesCS5D02G013300 // TraesCS5A02G514700 // TraesCS4D02G019600 // TraesCS1D02G075700 // TraesCS4A02G289500 // TraesCS6B02G173900 // TraesCS5D02G415900 // TraesCS1D02G075600 // TraesCS4D02G341000 // TraesCS1B02G091700 // TraesCS3A02G363900 // TraesCS4B02G114600 // TraesCS7D02G019800 // TraesCS4A02G291900 // TraesCS2A02G267400 // …
GO:0009058	P	biosynthetic process	70	70	4.8e-30	// TraesCS4D02G058000 // TraesCS4A02G289400 // TraesCS4A02G292100 // TraesCS5D02G013300 // TraesCS5A02G514700 // TraesCS4D02G019600 // TraesCS1D02G075700 // TraesCS4A02G289500 // TraesCS6B02G173900 // TraesCS5D02G415900 // TraesCS1D02G075600 // TraesCS4D02G341000 // TraesCS1B02G091700 // TraesCS3A02G363900 // TraesCS4B02G114600 // TraesCS7D02G019800 // TraesCS4A02G291900 // TraesCS2A02G267400 // …
GO:0048440	P	carpel development	27	70	1.4e-27	// TraesCS4D02G058000 // TraesCS1D02G075700 // TraesCS5D02G415900 // TraesCS1D02G075600 // TraesCS1B02G091700 // TraesCS7D02G019800 // TraesCS2A02G267400 // TraesCS7A02G022600 // TraesCS3D02G357400 // TraesCS3B02G396100 // TraesCS3A02G363900 // TraesCS5A02G514700 // TraesCS4A02G256700 // TraesCS1A02G072700 // TraesCS5B02G410600 // TraesCS5A02G405900 // TraesCS1B02G091600 // TraesCS4B02G345600 // …
GO:0065007	P	biological regulation	70	70	1.5e-27	// TraesCS4D02G058000 // TraesCS4A02G289400 // TraesCS4A02G292100 // TraesCS5D02G013300 // TraesCS5A02G514700 // TraesCS4D02G019600 // TraesCS1D02G075700 // TraesCS4A02G289500 // TraesCS6B02G173900 // TraesCS5D02G415900 // TraesCS1D02G075600 // TraesCS4D02G341000 // TraesCS1B02G091700 // TraesCS3A02G363900 // TraesCS4B02G114600 // TraesCS7D02G019800 // TraesCS4A02G291900 // TraesCS2A02G267400 // …
GO:0009691	P	cytokinin biosynthetic process	15	70	2.9e-27	// TraesCS4D02G058000 // TraesCS4B02G057900 // TraesCS2A02G267400 // TraesCS2B02G268200 // TraesCS5B02G410600 // TraesCS1D02G075700 // TraesCS1B02G091600 // TraesCS5A02G405900 // TraesCS5D02G415900 // TraesCS1A02G072800 // TraesCS1D02G075600 // TraesCS4A02G256700 // TraesCS1A02G072700 // TraesCS1B02G091700 // TraesCS2D02G256400
GO:0048467	P	gynoecium development	27	70	4.7e-27	// TraesCS4D02G058000 // TraesCS1D02G075700 // TraesCS5D02G415900 // TraesCS1D02G075600 // TraesCS1B02G091700 // TraesCS7D02G019800 // TraesCS2A02G267400 // TraesCS7A02G022600 // TraesCS3D02G357400 // TraesCS3B02G396100 // TraesCS3A02G363900 // TraesCS5A02G514700 // TraesCS4A02G256700 // TraesCS1A02G072700 // TraesCS5B02G410600 // TraesCS5A02G405900 // TraesCS1B02G091600 // TraesCS4B02G345600 // …
GO:0044260	P	cellular macromolecule metabolic process	70	70	5.9e-27	// TraesCS4D02G058000 // TraesCS4A02G289400 // TraesCS4A02G292100 // TraesCS5D02G013300 // TraesCS5A02G514700 // TraesCS4D02G019600 // TraesCS1D02G075700 // TraesCS4A02G289500 // TraesCS6B02G173900 // TraesCS5D02G415900 // TraesCS1D02G075600 // TraesCS4D02G341000 // TraesCS1B02G091700 // TraesCS3A02G363900 // TraesCS4B02G114600 // TraesCS7D02G019800 // TraesCS4A02G291900 // TraesCS2A02G267400 // …
GO:0010093	P	specification of floral organ identity	15	70	6.2e-27	// TraesCS4D02G058000 // TraesCS4B02G057900 // TraesCS2A02G267400 // TraesCS2B02G268200 // TraesCS5B02G410600 // TraesCS1D02G075700 // TraesCS1B02G091600 // TraesCS5A02G405900 // TraesCS5D02G415900 // TraesCS1A02G072800 // TraesCS1D02G075600 // TraesCS4A02G256700 // TraesCS1A02G072700 // TraesCS1B02G091700 // TraesCS2D02G256400
GO:0048507	P	meristem development	33	70	6.5e-27	// TraesCS4D02G058000 // TraesCS4A02G289400 // TraesCS4D02G022600 // TraesCS1D02G075700 // TraesCS5D02G415900 // TraesCS1D02G075600 // TraesCS1B02G091700 // TraesCS2A02G267400 // TraesCS5D02G013300 // TraesCS3B02G396100 // TraesCS3A02G363900 // TraesCS7A02G358300 // TraesCS4A02G256700 // TraesCS1A02G072700 // TraesCS7B02G269400 // TraesCS5A02G007800 // TraesCS5B02G410600 // TraesCS5A02G405900 // …
GO:0009888	P	tissue development	42	70	7.9e-27	// TraesCS4D02G058000 // TraesCS4A02G289400 // TraesCS4D02G022600 // TraesCS1D02G075700 // TraesCS5D02G415900 // TraesCS1D02G075600 // TraesCS4D02G341000 // TraesCS1B02G091700 // TraesCS2A02G267400 // TraesCS1B02G135600 // TraesCS3B02G396100 // TraesCS3A02G363900 // TraesCS5D02G013300 // TraesCS7A02G358300 // TraesCS4A02G256700 // TraesCS1A02G072700 // TraesCS7B02G269400 // TraesCS7D02G501000 // …
GO:0043170	P	macromolecule metabolic process	70	70	1e-24	// TraesCS4D02G058000 // TraesCS4A02G289400 // TraesCS4A02G292100 // TraesCS5D02G013300 // TraesCS5A02G514700 // TraesCS4D02G019600 // TraesCS1D02G075700 // TraesCS4A02G289500 // TraesCS6B02G173900 // TraesCS5D02G415900 // TraesCS1D02G075600 // TraesCS4D02G341000 // TraesCS1B02G091700 // TraesCS3A02G363900 // TraesCS4B02G114600 // TraesCS7D02G019800 // TraesCS4A02G291900 // TraesCS2A02G267400 // …
GO:0009727	P	detection of ethylene stimulus	11	70	1.7e-24	// TraesCS7A02G511800 // TraesCS1B02G135600 // TraesCS4B02G346100 // TraesCS6A02G145500 // TraesCS6B02G173900 // TraesCS5B02G454600 // TraesCS4D02G341000 // TraesCS7B02G423100 // TraesCS6D02G134800 // TraesCS5A02G515000 // TraesCS7D02G501000
GO:0071345	P	cellular response to cytokine stimulus	9	70	4.5e-24	// TraesCS7A02G511800 // TraesCS1B02G135600 // TraesCS4B02G346100 // TraesCS5B02G454600 // TraesCS4D02G341000 // TraesCS7B02G423100 // TraesCS6D02G134800 // TraesCS5A02G515000 // TraesCS7D02G501000
GO:0034097	P	response to cytokine	9	70	4.5e-24	// TraesCS7A02G511800 // TraesCS1B02G135600 // TraesCS4B02G346100 // TraesCS5B02G454600 // TraesCS4D02G341000 // TraesCS7B02G423100 // TraesCS6D02G134800 // TraesCS5A02G515000 // TraesCS7D02G501000
GO:0009722	P	detection of cytokinin stimulus	9	70	4.5e-24	// TraesCS7A02G511800 // TraesCS1B02G135600 // TraesCS4B02G346100 // TraesCS5B02G454600 // TraesCS4D02G341000 // TraesCS7B02G423100 // TraesCS6D02G134800 // TraesCS5A02G515000 // TraesCS7D02G501000
GO:0009735	P	response to cytokinin	24	70	5.3e-22	// TraesCS4D02G058000 // TraesCS1B02G135600 // TraesCS1D02G075700 // TraesCS5D02G415900 // TraesCS1D02G075600 // TraesCS4D02G341000 // TraesCS1B02G091700 // TraesCS2A02G267400 // TraesCS4A02G256700 // TraesCS1A02G072700 // TraesCS7D02G501000 // TraesCS7A02G511800 // TraesCS5B02G410600 // TraesCS5A02G405900 // TraesCS1B02G091600 // TraesCS7B02G423100 // TraesCS5A02G515000 // TraesCS4B02G057900 // …
GO:0009723	P	response to ethylene	26	70	5.8e-22	// TraesCS4D02G058000 // TraesCS1B02G135600 // TraesCS1D02G075700 // TraesCS6B02G173900 // TraesCS5D02G415900 // TraesCS1D02G075600 // TraesCS4D02G341000 // TraesCS1B02G091700 // TraesCS2A02G267400 // TraesCS4A02G256700 // TraesCS1A02G072700 // TraesCS7D02G501000 // TraesCS7A02G511800 // TraesCS5B02G410600 // TraesCS6A02G145500 // TraesCS5A02G405900 // TraesCS1B02G091600 // TraesCS7B02G423100 // …
GO:0048513	P	animal organ development	35	70	6.2e-22	// TraesCS4D02G058000 // TraesCS1D02G075700 // TraesCS5D02G415900 // TraesCS1D02G075600 // TraesCS4D02G341000 // TraesCS1B02G091700 // TraesCS4A02G252100 // TraesCS2A02G267400 // TraesCS3B02G396100 // TraesCS3A02G363900 // TraesCS7A02G358300 // TraesCS4A02G256700 // TraesCS1A02G072700 // TraesCS7B02G269400 // TraesCS5B02G410600 // TraesCS5A02G405900 // TraesCS4A02G022700 // TraesCS1B02G091600 // …
GO:0010051	P	xylem and phloem pattern formation	21	70	4.5e-21	// TraesCS4D02G058000 // TraesCS4B02G057900 // TraesCS2A02G267400 // TraesCS2B02G268200 // TraesCS5B02G410600 // TraesCS1D02G075700 // TraesCS1B02G091600 // TraesCS5A02G405900 // TraesCS2D02G256400 // TraesCS5D02G415900 // TraesCS1A02G072800 // TraesCS3D02G357400 // TraesCS1D02G075600 // TraesCS3B02G396100 // TraesCS1B02G290200 // TraesCS1A02G072700 // TraesCS1B02G091700 // TraesCS3A02G363900 // …
GO:0010014	P	meristem initiation	18	70	5.3e-21	// TraesCS1B02G091600 // TraesCS2A02G267400 // TraesCS2B02G268200 // TraesCS5B02G410600 // TraesCS1D02G075700 // TraesCS5A02G405900 // TraesCS2D02G256400 // TraesCS5D02G415900 // TraesCS1A02G072800 // TraesCS3D02G357400 // TraesCS1D02G075600 // TraesCS3B02G396100 // TraesCS1B02G290200 // TraesCS1A02G072700 // TraesCS1B02G091700 // TraesCS3A02G363900 // TraesCS1D02G280300 // TraesCS1A02G281100
GO:0003002	P	regionalization	24	70	6.7e-21	// TraesCS4D02G058000 // TraesCS1D02G075700 // TraesCS5D02G415900 // TraesCS1D02G075600 // TraesCS1B02G091700 // TraesCS2A02G267400 // TraesCS3B02G396100 // TraesCS3A02G363900 // TraesCS7A02G358300 // TraesCS4A02G256700 // TraesCS1A02G072700 // TraesCS7B02G269400 // TraesCS5B02G410600 // TraesCS5A02G405900 // TraesCS1B02G091600 // TraesCS4B02G057900 // TraesCS2B02G268200 // TraesCS7D02G364500 // …
GO:0048437	P	floral organ development	30	70	1.2e-20	// TraesCS4D02G058000 // TraesCS1D02G075700 // TraesCS5D02G415900 // TraesCS1D02G075600 // TraesCS1B02G091700 // TraesCS7D02G019800 // TraesCS2A02G267400 // TraesCS5A02G514700 // TraesCS7A02G022600 // TraesCS3D02G357400 // TraesCS3B02G396100 // TraesCS3A02G363900 // TraesCS7A02G358300 // TraesCS4A02G256700 // TraesCS1A02G072700 // TraesCS7B02G269400 // TraesCS5B02G410600 // TraesCS5A02G405900 // …
GO:0009887	P	organ morphogenesis	27	70	1.4e-20	// TraesCS4D02G058000 // TraesCS1D02G075700 // TraesCS5D02G415900 // TraesCS1D02G075600 // TraesCS1B02G091700 // TraesCS4A02G252100 // TraesCS2A02G267400 // TraesCS3B02G396100 // TraesCS3A02G363900 // TraesCS7A02G358300 // TraesCS4A02G256700 // TraesCS1A02G072700 // TraesCS7B02G269400 // TraesCS5B02G410600 // TraesCS5A02G405900 // TraesCS1B02G091600 // TraesCS4D02G062100 // TraesCS4B02G057900 // …
GO:0009736	P	cytokinin-activated signaling pathway	15	70	1.5e-20	// TraesCS4D02G058000 // TraesCS4B02G057900 // TraesCS2A02G267400 // TraesCS2B02G268200 // TraesCS5B02G410600 // TraesCS1D02G075700 // TraesCS1B02G091600 // TraesCS5A02G405900 // TraesCS5D02G415900 // TraesCS1A02G072800 // TraesCS1D02G075600 // TraesCS4A02G256700 // TraesCS1A02G072700 // TraesCS1B02G091700 // TraesCS2D02G256400
GO:0071368	P	cellular response to cytokinin stimulus	15	70	1.7e-20	// TraesCS4D02G058000 // TraesCS4B02G057900 // TraesCS2A02G267400 // TraesCS2B02G268200 // TraesCS5B02G410600 // TraesCS1D02G075700 // TraesCS1B02G091600 // TraesCS5A02G405900 // TraesCS5D02G415900 // TraesCS1A02G072800 // TraesCS1D02G075600 // TraesCS4A02G256700 // TraesCS1A02G072700 // TraesCS1B02G091700 // TraesCS2D02G256400
GO:0048509	P	regulation of meristem development	24	70	2.4e-20	// TraesCS4D02G058000 // TraesCS4A02G289400 // TraesCS4D02G022600 // TraesCS1D02G075700 // TraesCS5D02G415900 // TraesCS1D02G075600 // TraesCS1B02G091700 // TraesCS2A02G267400 // TraesCS5D02G013300 // TraesCS4A02G256700 // TraesCS1A02G072700 // TraesCS5A02G007800 // TraesCS5B02G410600 // TraesCS5A02G405900 // TraesCS4A02G022700 // TraesCS5B02G006400 // TraesCS1B02G091600 // TraesCS4D02G279300 // …
GO:0010073	P	meristem maintenance	24	70	1.2e-19	// TraesCS4D02G058000 // TraesCS1D02G075700 // TraesCS5D02G415900 // TraesCS1D02G075600 // TraesCS1B02G091700 // TraesCS2A02G267400 // TraesCS3B02G396100 // TraesCS3A02G363900 // TraesCS7A02G358300 // TraesCS4A02G256700 // TraesCS1A02G072700 // TraesCS7B02G269400 // TraesCS5B02G410600 // TraesCS5A02G405900 // TraesCS1B02G091600 // TraesCS4B02G057900 // TraesCS2B02G268200 // TraesCS7D02G364500 // …
GO:0048438	P	floral whorl development	27	70	2.5e-19	// TraesCS4D02G058000 // TraesCS1D02G075700 // TraesCS5D02G415900 // TraesCS1D02G075600 // TraesCS1B02G091700 // TraesCS7D02G019800 // TraesCS2A02G267400 // TraesCS7A02G022600 // TraesCS3D02G357400 // TraesCS3B02G396100 // TraesCS3A02G363900 // TraesCS5A02G514700 // TraesCS4A02G256700 // TraesCS1A02G072700 // TraesCS5B02G410600 // TraesCS5A02G405900 // TraesCS1B02G091600 // TraesCS4B02G345600 // …
GO:0009690	P	cytokinin metabolic process	15	70	3.1e-19	// TraesCS4D02G058000 // TraesCS4B02G057900 // TraesCS2A02G267400 // TraesCS2B02G268200 // TraesCS5B02G410600 // TraesCS1D02G075700 // TraesCS1B02G091600 // TraesCS5A02G405900 // TraesCS5D02G415900 // TraesCS1A02G072800 // TraesCS1D02G075600 // TraesCS4A02G256700 // TraesCS1A02G072700 // TraesCS1B02G091700 // TraesCS2D02G256400
GO:0007389	P	pattern specification process	24	70	3.6e-19	// TraesCS4D02G058000 // TraesCS1D02G075700 // TraesCS5D02G415900 // TraesCS1D02G075600 // TraesCS1B02G091700 // TraesCS2A02G267400 // TraesCS3B02G396100 // TraesCS3A02G363900 // TraesCS7A02G358300 // TraesCS4A02G256700 // TraesCS1A02G072700 // TraesCS7B02G269400 // TraesCS5B02G410600 // TraesCS5A02G405900 // TraesCS1B02G091600 // TraesCS4B02G057900 // TraesCS2B02G268200 // TraesCS7D02G364500 // …
GO:0009933	P	meristem structural organization	21	70	5.3e-19	// TraesCS4D02G058000 // TraesCS4B02G057900 // TraesCS2A02G267400 // TraesCS2B02G268200 // TraesCS5B02G410600 // TraesCS1D02G075700 // TraesCS1B02G091600 // TraesCS5A02G405900 // TraesCS2D02G256400 // TraesCS5D02G415900 // TraesCS1A02G072800 // TraesCS3D02G357400 // TraesCS1D02G075600 // TraesCS3B02G396100 // TraesCS1B02G290200 // TraesCS1A02G072700 // TraesCS1B02G091700 // TraesCS3A02G363900 // …
GO:0044238	P	primary metabolic process	70	70	1.2e-18	// TraesCS4D02G058000 // TraesCS4A02G289400 // TraesCS4A02G292100 // TraesCS5D02G013300 // TraesCS5A02G514700 // TraesCS4D02G019600 // TraesCS1D02G075700 // TraesCS4A02G289500 // TraesCS6B02G173900 // TraesCS5D02G415900 // TraesCS1D02G075600 // TraesCS4D02G341000 // TraesCS1B02G091700 // TraesCS3A02G363900 // TraesCS4B02G114600 // TraesCS7D02G019800 // TraesCS4A02G291900 // TraesCS2A02G267400 // …
GO:0048532	P	anatomical structure arrangement	21	70	1.6e-18	// TraesCS4D02G058000 // TraesCS4B02G057900 // TraesCS2A02G267400 // TraesCS2B02G268200 // TraesCS5B02G410600 // TraesCS1D02G075700 // TraesCS1B02G091600 // TraesCS5A02G405900 // TraesCS2D02G256400 // TraesCS5D02G415900 // TraesCS1A02G072800 // TraesCS3D02G357400 // TraesCS1D02G075600 // TraesCS3B02G396100 // TraesCS1B02G290200 // TraesCS1A02G072700 // TraesCS1B02G091700 // TraesCS3A02G363900 // …
GO:0048856	P	anatomical structure development	54	70	2.2e-18	// TraesCS4D02G058000 // TraesCS4A02G289400 // TraesCS5D02G013300 // TraesCS5A02G514700 // TraesCS1D02G075700 // TraesCS5D02G415900 // TraesCS1D02G075600 // TraesCS4D02G341000 // TraesCS1B02G091700 // TraesCS4A02G252100 // TraesCS4B02G345600 // TraesCS7D02G019800 // TraesCS2A02G267400 // TraesCS4D02G022600 // TraesCS7A02G022600 // TraesCS3D02G357400 // TraesCS3B02G396100 // TraesCS3A02G363900 // …
GO:0032502	P	developmental process	54	70	3.6e-18	// TraesCS4D02G058000 // TraesCS4A02G289400 // TraesCS5D02G013300 // TraesCS5A02G514700 // TraesCS1D02G075700 // TraesCS5D02G415900 // TraesCS1D02G075600 // TraesCS4D02G341000 // TraesCS1B02G091700 // TraesCS4A02G252100 // TraesCS4B02G345600 // TraesCS7D02G019800 // TraesCS2A02G267400 // TraesCS4D02G022600 // TraesCS7A02G022600 // TraesCS3D02G357400 // TraesCS3B02G396100 // TraesCS3A02G363900 // …
GO:0044237	P	cellular metabolic process	70	70	1.3e-17	// TraesCS4D02G058000 // TraesCS4A02G289400 // TraesCS4A02G292100 // TraesCS5D02G013300 // TraesCS5A02G514700 // TraesCS4D02G019600 // TraesCS1D02G075700 // TraesCS4A02G289500 // TraesCS6B02G173900 // TraesCS5D02G415900 // TraesCS1D02G075600 // TraesCS4D02G341000 // TraesCS1B02G091700 // TraesCS3A02G363900 // TraesCS4B02G114600 // TraesCS7D02G019800 // TraesCS4A02G291900 // TraesCS2A02G267400 // …
GO:0034754	P	cellular hormone metabolic process	15	70	2.9e-17	// TraesCS4D02G058000 // TraesCS4B02G057900 // TraesCS2A02G267400 // TraesCS2B02G268200 // TraesCS5B02G410600 // TraesCS1D02G075700 // TraesCS1B02G091600 // TraesCS5A02G405900 // TraesCS5D02G415900 // TraesCS1A02G072800 // TraesCS1D02G075600 // TraesCS4A02G256700 // TraesCS1A02G072700 // TraesCS1B02G091700 // TraesCS2D02G256400
GO:0009934	P	regulation of meristem structural organization	15	70	5.3e-17	// TraesCS4D02G058000 // TraesCS4B02G057900 // TraesCS2A02G267400 // TraesCS2B02G268200 // TraesCS5B02G410600 // TraesCS1D02G075700 // TraesCS1B02G091600 // TraesCS5A02G405900 // TraesCS5D02G415900 // TraesCS1A02G072800 // TraesCS1D02G075600 // TraesCS4A02G256700 // TraesCS1A02G072700 // TraesCS1B02G091700 // TraesCS2D02G256400
GO:0010016	P	shoot system morphogenesis	24	70	8.3e-17	// TraesCS4D02G058000 // TraesCS1D02G075700 // TraesCS5D02G415900 // TraesCS1D02G075600 // TraesCS1B02G091700 // TraesCS4A02G252100 // TraesCS2A02G267400 // TraesCS3B02G396100 // TraesCS3A02G363900 // TraesCS4A02G256700 // TraesCS1A02G072700 // TraesCS5B02G410600 // TraesCS5A02G405900 // TraesCS1B02G091600 // TraesCS4D02G062100 // TraesCS4B02G057900 // TraesCS2B02G268200 // TraesCS1A02G072800 // …
GO:0048457	P	floral whorl morphogenesis	6	70	2.2e-16	// TraesCS3B02G396100 // TraesCS3A02G363900 // TraesCS3D02G357400 // TraesCS1B02G290200 // TraesCS1A02G281100 // TraesCS1D02G280300
GO:0080006	P	internode patterning	6	70	2.2e-16	// TraesCS3B02G396100 // TraesCS3A02G363900 // TraesCS3D02G357400 // TraesCS1B02G290200 // TraesCS1A02G281100 // TraesCS1D02G280300
GO:0048646	P	anatomical structure formation involved in morphogenesis	24	70	2.4e-16	// TraesCS4D02G058000 // TraesCS1D02G075700 // TraesCS5D02G415900 // TraesCS1D02G075600 // TraesCS1B02G091700 // TraesCS2A02G267400 // TraesCS3B02G396100 // TraesCS3A02G363900 // TraesCS7A02G358300 // TraesCS4A02G256700 // TraesCS1A02G072700 // TraesCS7B02G269400 // TraesCS5B02G410600 // TraesCS5A02G405900 // TraesCS1B02G091600 // TraesCS4B02G057900 // TraesCS2B02G268200 // TraesCS7D02G364500 // …
GO:0071704	P	organic substance metabolic process	70	70	2.7e-16	// TraesCS4D02G058000 // TraesCS4A02G289400 // TraesCS4A02G292100 // TraesCS5D02G013300 // TraesCS5A02G514700 // TraesCS4D02G019600 // TraesCS1D02G075700 // TraesCS4A02G289500 // TraesCS6B02G173900 // TraesCS5D02G415900 // TraesCS1D02G075600 // TraesCS4D02G341000 // TraesCS1B02G091700 // TraesCS3A02G363900 // TraesCS4B02G114600 // TraesCS7D02G019800 // TraesCS4A02G291900 // TraesCS2A02G267400 // …
GO:0050793	P	regulation of developmental process	30	70	7.1e-16	// TraesCS4D02G058000 // TraesCS4A02G289400 // TraesCS4D02G022600 // TraesCS1D02G075700 // TraesCS5D02G415900 // TraesCS1D02G075600 // TraesCS1B02G091700 // TraesCS2A02G267400 // TraesCS5D02G013300 // TraesCS3B02G396100 // TraesCS3A02G363900 // TraesCS4A02G256700 // TraesCS1A02G072700 // TraesCS5A02G007800 // TraesCS5B02G410600 // TraesCS5A02G405900 // TraesCS4A02G022700 // TraesCS5B02G006400 // …
GO:0048827	P	phyllome development	30	70	8.1e-16	// TraesCS4D02G058000 // TraesCS1D02G075700 // TraesCS5D02G415900 // TraesCS1D02G075600 // TraesCS1B02G091700 // TraesCS4A02G252100 // TraesCS7D02G019800 // TraesCS2A02G267400 // TraesCS7A02G022600 // TraesCS3D02G357400 // TraesCS3B02G396100 // TraesCS3A02G363900 // TraesCS5A02G514700 // TraesCS4A02G256700 // TraesCS1A02G072700 // TraesCS5B02G410600 // TraesCS5A02G405900 // TraesCS1B02G091600 // …
GO:0009908	P	flower development	30	70	8.9e-16	// TraesCS4D02G058000 // TraesCS1D02G075700 // TraesCS5D02G415900 // TraesCS1D02G075600 // TraesCS1B02G091700 // TraesCS7D02G019800 // TraesCS2A02G267400 // TraesCS5A02G514700 // TraesCS7A02G022600 // TraesCS3D02G357400 // TraesCS3B02G396100 // TraesCS3A02G363900 // TraesCS7A02G358300 // TraesCS4A02G256700 // TraesCS1A02G072700 // TraesCS7B02G269400 // TraesCS5B02G410600 // TraesCS5A02G405900 // …
GO:0090567	P	reproductive shoot system development	30	70	1.2e-15	// TraesCS4D02G058000 // TraesCS1D02G075700 // TraesCS5D02G415900 // TraesCS1D02G075600 // TraesCS1B02G091700 // TraesCS7D02G019800 // TraesCS2A02G267400 // TraesCS5A02G514700 // TraesCS7A02G022600 // TraesCS3D02G357400 // TraesCS3B02G396100 // TraesCS3A02G363900 // TraesCS7A02G358300 // TraesCS4A02G256700 // TraesCS1A02G072700 // TraesCS7B02G269400 // TraesCS5B02G410600 // TraesCS5A02G405900 // …
GO:0099402	P	plant organ development	36	70	3.7e-15	// TraesCS4D02G058000 // TraesCS1D02G075700 // TraesCS5D02G415900 // TraesCS1D02G075600 // TraesCS4D02G341000 // TraesCS1B02G091700 // TraesCS4A02G252100 // TraesCS7D02G019800 // TraesCS2A02G267400 // TraesCS5A02G514700 // TraesCS7A02G022600 // TraesCS3D02G357400 // TraesCS3B02G396100 // TraesCS3A02G363900 // TraesCS7A02G358300 // TraesCS4A02G256700 // TraesCS1A02G072700 // TraesCS7B02G269400 // …
GO:0048519	P	negative regulation of biological process	33	70	6.3e-15	// TraesCS4D02G058000 // TraesCS1B02G135600 // TraesCS1D02G075700 // TraesCS5D02G415900 // TraesCS1D02G075600 // TraesCS4D02G341000 // TraesCS1B02G091700 // TraesCS2A02G267400 // TraesCS3B02G396100 // TraesCS3A02G363900 // TraesCS7A02G358300 // TraesCS4A02G256700 // TraesCS1A02G072700 // TraesCS7B02G269400 // TraesCS7D02G501000 // TraesCS7A02G511800 // TraesCS5B02G410600 // TraesCS5A02G405900 // …
GO:0048367	P	shoot system development	33	70	7.5e-15	// TraesCS4D02G058000 // TraesCS1D02G075700 // TraesCS5D02G415900 // TraesCS1D02G075600 // TraesCS1B02G091700 // TraesCS4A02G252100 // TraesCS7D02G019800 // TraesCS2A02G267400 // TraesCS5A02G514700 // TraesCS7A02G022600 // TraesCS3D02G357400 // TraesCS3B02G396100 // TraesCS3A02G363900 // TraesCS7A02G358300 // TraesCS4A02G256700 // TraesCS1A02G072700 // TraesCS7B02G269400 // TraesCS5B02G410600 // …
GO:0001708	P	cell fate specification	15	70	1.1e-14	// TraesCS4D02G058000 // TraesCS4B02G057900 // TraesCS2A02G267400 // TraesCS2B02G268200 // TraesCS5B02G410600 // TraesCS1D02G075700 // TraesCS1B02G091600 // TraesCS5A02G405900 // TraesCS5D02G415900 // TraesCS1A02G072800 // TraesCS1D02G075600 // TraesCS4A02G256700 // TraesCS1A02G072700 // TraesCS1B02G091700 // TraesCS2D02G256400
GO:0009886	P	post-embryonic morphogenesis	21	70	2.5e-14	// TraesCS4D02G058000 // TraesCS4B02G057900 // TraesCS2A02G267400 // TraesCS2B02G268200 // TraesCS5B02G410600 // TraesCS1D02G075700 // TraesCS1B02G091600 // TraesCS5A02G405900 // TraesCS2D02G256400 // TraesCS5D02G415900 // TraesCS1A02G072800 // TraesCS3D02G357400 // TraesCS1D02G075600 // TraesCS3B02G396100 // TraesCS1B02G290200 // TraesCS1A02G072700 // TraesCS1B02G091700 // TraesCS3A02G363900 // …
GO:0045165	P	cell fate commitment	15	70	2.7e-14	// TraesCS4D02G058000 // TraesCS4B02G057900 // TraesCS2A02G267400 // TraesCS2B02G268200 // TraesCS5B02G410600 // TraesCS1D02G075700 // TraesCS1B02G091600 // TraesCS5A02G405900 // TraesCS5D02G415900 // TraesCS1A02G072800 // TraesCS1D02G075600 // TraesCS4A02G256700 // TraesCS1A02G072700 // TraesCS1B02G091700 // TraesCS2D02G256400
GO:2000652	P	regulation of secondary cell wall biogenesis	9	70	5.5e-14	// TraesCS7A02G511800 // TraesCS1B02G135600 // TraesCS4B02G346100 // TraesCS5B02G454600 // TraesCS4D02G341000 // TraesCS7B02G423100 // TraesCS6D02G134800 // TraesCS5A02G515000 // TraesCS7D02G501000
GO:0048449	P	floral organ formation	15	70	9.9e-14	// TraesCS4D02G058000 // TraesCS4B02G057900 // TraesCS2A02G267400 // TraesCS2B02G268200 // TraesCS5B02G410600 // TraesCS1D02G075700 // TraesCS1B02G091600 // TraesCS5A02G405900 // TraesCS5D02G415900 // TraesCS1A02G072800 // TraesCS1D02G075600 // TraesCS4A02G256700 // TraesCS1A02G072700 // TraesCS1B02G091700 // TraesCS2D02G256400
GO:1903338	P	regulation of cell wall organization or biogenesis	9	70	1.9e-13	// TraesCS7A02G511800 // TraesCS1B02G135600 // TraesCS4B02G346100 // TraesCS5B02G454600 // TraesCS4D02G341000 // TraesCS7B02G423100 // TraesCS6D02G134800 // TraesCS5A02G515000 // TraesCS7D02G501000
GO:0048510	P	regulation of timing of transition from vegetative to reproductive phase	9	70	3.9e-13	// TraesCS4A02G289400 // TraesCS5A02G007800 // TraesCS4B02G025500 // TraesCS5D02G013300 // TraesCS4B02G280700 // TraesCS4A02G022700 // TraesCS5B02G006400 // TraesCS4D02G279300 // TraesCS4D02G022600
GO:0048506	P	regulation of timing of meristematic phase transition	9	70	4.3e-13	// TraesCS4A02G289400 // TraesCS5A02G007800 // TraesCS4B02G025500 // TraesCS5D02G013300 // TraesCS4B02G280700 // TraesCS4A02G022700 // TraesCS5B02G006400 // TraesCS4D02G279300 // TraesCS4D02G022600
GO:0048731	P	system development	41	70	4.7e-13	// TraesCS4D02G058000 // TraesCS1D02G075700 // TraesCS5D02G415900 // TraesCS1D02G075600 // TraesCS4D02G341000 // TraesCS1B02G091700 // TraesCS4A02G252100 // TraesCS7D02G019800 // TraesCS2A02G267400 // TraesCS5A02G514700 // TraesCS7A02G022600 // TraesCS3D02G357400 // TraesCS3B02G396100 // TraesCS3A02G363900 // TraesCS7A02G358300 // TraesCS4A02G256700 // TraesCS1A02G072700 // TraesCS7B02G269400 // …
GO:0048563	P	post-embryonic organ morphogenesis	15	70	5.7e-13	// TraesCS4D02G058000 // TraesCS4B02G057900 // TraesCS2A02G267400 // TraesCS2B02G268200 // TraesCS5B02G410600 // TraesCS1D02G075700 // TraesCS1B02G091600 // TraesCS5A02G405900 // TraesCS5D02G415900 // TraesCS1A02G072800 // TraesCS1D02G075600 // TraesCS4A02G256700 // TraesCS1A02G072700 // TraesCS1B02G091700 // TraesCS2D02G256400
GO:0048444	P	floral organ morphogenesis	15	70	5.7e-13	// TraesCS4D02G058000 // TraesCS4B02G057900 // TraesCS2A02G267400 // TraesCS2B02G268200 // TraesCS5B02G410600 // TraesCS1D02G075700 // TraesCS1B02G091600 // TraesCS5A02G405900 // TraesCS5D02G415900 // TraesCS1A02G072800 // TraesCS1D02G075600 // TraesCS4A02G256700 // TraesCS1A02G072700 // TraesCS1B02G091700 // TraesCS2D02G256400
GO:0008152	P	metabolic process	70	70	8.7e-13	// TraesCS4D02G058000 // TraesCS4A02G289400 // TraesCS4A02G292100 // TraesCS5D02G013300 // TraesCS5A02G514700 // TraesCS4D02G019600 // TraesCS1D02G075700 // TraesCS4A02G289500 // TraesCS6B02G173900 // TraesCS5D02G415900 // TraesCS1D02G075600 // TraesCS4D02G341000 // TraesCS1B02G091700 // TraesCS3A02G363900 // TraesCS4B02G114600 // TraesCS7D02G019800 // TraesCS4A02G291900 // TraesCS2A02G267400 // …
GO:0048481	P	plant ovule development	15	70	1.4e-12	// TraesCS4D02G058000 // TraesCS4B02G057900 // TraesCS7D02G019800 // TraesCS7A02G022600 // TraesCS3D02G357400 // TraesCS3B02G396100 // TraesCS3A02G363900 // TraesCS4D02G340700 // TraesCS5A02G514700 // TraesCS4A02G256700 // TraesCS1B02G290200 // TraesCS1A02G281100 // TraesCS1D02G280300 // TraesCS4B02G345600 // TraesCS4A02G469900
GO:0035670	P	plant-type ovary development	15	70	1.6e-12	// TraesCS4D02G058000 // TraesCS4B02G057900 // TraesCS7D02G019800 // TraesCS7A02G022600 // TraesCS3D02G357400 // TraesCS3B02G396100 // TraesCS3A02G363900 // TraesCS4D02G340700 // TraesCS5A02G514700 // TraesCS4A02G256700 // TraesCS1B02G290200 // TraesCS1A02G281100 // TraesCS1D02G280300 // TraesCS4B02G345600 // TraesCS4A02G469900
GO:0071310	P	cellular response to organic substance	32	70	2.9e-12	// TraesCS4D02G058000 // TraesCS1B02G135600 // TraesCS1D02G075700 // TraesCS6B02G173900 // TraesCS5D02G415900 // TraesCS1D02G075600 // TraesCS4D02G341000 // TraesCS1B02G091700 // TraesCS2A02G267400 // TraesCS3B02G396100 // TraesCS3A02G363900 // TraesCS4A02G256700 // TraesCS1A02G072700 // TraesCS7D02G501000 // TraesCS7A02G511800 // TraesCS5B02G410600 // TraesCS6A02G145500 // TraesCS5A02G405900 // …
GO:0009987	P	cellular process	70	70	3.3e-12	// TraesCS4D02G058000 // TraesCS4A02G289400 // TraesCS4A02G292100 // TraesCS5D02G013300 // TraesCS5A02G514700 // TraesCS4D02G019600 // TraesCS1D02G075700 // TraesCS4A02G289500 // TraesCS6B02G173900 // TraesCS5D02G415900 // TraesCS1D02G075600 // TraesCS4D02G341000 // TraesCS1B02G091700 // TraesCS3A02G363900 // TraesCS4B02G114600 // TraesCS7D02G019800 // TraesCS4A02G291900 // TraesCS2A02G267400 // …
GO:0044707	P	single-multicellular organism process	47	70	3.7e-12	// TraesCS4D02G058000 // TraesCS1D02G075700 // TraesCS4A02G289500 // TraesCS5D02G415900 // TraesCS1D02G075600 // TraesCS4D02G341000 // TraesCS1B02G091700 // TraesCS4A02G252100 // TraesCS4B02G345600 // TraesCS7D02G019800 // TraesCS2A02G267400 // TraesCS5A02G514700 // TraesCS7A02G022600 // TraesCS3D02G357400 // TraesCS3B02G396100 // TraesCS3A02G363900 // TraesCS7A02G358300 // TraesCS4A02G256700 // …
GO:0040034	P	regulation of development, heterochronic	9	70	4.4e-12	// TraesCS4A02G289400 // TraesCS5A02G007800 // TraesCS4B02G025500 // TraesCS5D02G013300 // TraesCS4B02G280700 // TraesCS4A02G022700 // TraesCS5B02G006400 // TraesCS4D02G279300 // TraesCS4D02G022600
GO:0007275	P	multicellular organism development	44	70	5.6e-12	// TraesCS4D02G058000 // TraesCS1D02G075700 // TraesCS5D02G415900 // TraesCS1D02G075600 // TraesCS4D02G341000 // TraesCS1B02G091700 // TraesCS4A02G252100 // TraesCS4B02G345600 // TraesCS7D02G019800 // TraesCS2A02G267400 // TraesCS5A02G514700 // TraesCS7A02G022600 // TraesCS3D02G357400 // TraesCS3B02G396100 // TraesCS3A02G363900 // TraesCS7A02G358300 // TraesCS4A02G256700 // TraesCS1A02G072700 // …
GO:0022603	P	regulation of anatomical structure morphogenesis	15	70	6.8e-12	// TraesCS4D02G058000 // TraesCS4B02G057900 // TraesCS2A02G267400 // TraesCS2B02G268200 // TraesCS5B02G410600 // TraesCS1D02G075700 // TraesCS1B02G091600 // TraesCS5A02G405900 // TraesCS5D02G415900 // TraesCS1A02G072800 // TraesCS1D02G075600 // TraesCS4A02G256700 // TraesCS1A02G072700 // TraesCS1B02G091700 // TraesCS2D02G256400
GO:0010077	P	maintenance of inflorescence meristem identity	6	70	7.4e-12	// TraesCS3B02G396100 // TraesCS3A02G363900 // TraesCS3D02G357400 // TraesCS1B02G290200 // TraesCS1A02G281100 // TraesCS1D02G280300
GO:0010076	P	maintenance of floral meristem identity	6	70	1.3e-11	// TraesCS3B02G396100 // TraesCS3A02G363900 // TraesCS3D02G357400 // TraesCS1B02G290200 // TraesCS1A02G281100 // TraesCS1D02G280300
GO:0009726	P	detection of endogenous stimulus	11	70	1.6e-11	// TraesCS7A02G511800 // TraesCS1B02G135600 // TraesCS4B02G346100 // TraesCS6A02G145500 // TraesCS6B02G173900 // TraesCS5B02G454600 // TraesCS4D02G341000 // TraesCS7B02G423100 // TraesCS6D02G134800 // TraesCS5A02G515000 // TraesCS7D02G501000
GO:0009720	P	detection of hormone stimulus	11	70	1.6e-11	// TraesCS7A02G511800 // TraesCS1B02G135600 // TraesCS4B02G346100 // TraesCS6A02G145500 // TraesCS6B02G173900 // TraesCS5B02G454600 // TraesCS4D02G341000 // TraesCS7B02G423100 // TraesCS6D02G134800 // TraesCS5A02G515000 // TraesCS7D02G501000
GO:0009944	P	polarity specification of adaxial/abaxial axis	12	70	3.1e-11	// TraesCS2A02G267400 // TraesCS2B02G268200 // TraesCS5B02G410600 // TraesCS5A02G405900 // TraesCS3B02G396100 // TraesCS3A02G363900 // TraesCS3D02G357400 // TraesCS5D02G415900 // TraesCS1B02G290200 // TraesCS1A02G281100 // TraesCS2D02G256400 // TraesCS1D02G280300
GO:0032501	P	multicellular organismal process	47	70	3.2e-11	// TraesCS4D02G058000 // TraesCS1D02G075700 // TraesCS4A02G289500 // TraesCS5D02G415900 // TraesCS1D02G075600 // TraesCS4D02G341000 // TraesCS1B02G091700 // TraesCS4A02G252100 // TraesCS4B02G345600 // TraesCS7D02G019800 // TraesCS2A02G267400 // TraesCS5A02G514700 // TraesCS7A02G022600 // TraesCS3D02G357400 // TraesCS3B02G396100 // TraesCS3A02G363900 // TraesCS7A02G358300 // TraesCS4A02G256700 // …
GO:0065001	P	specification of axis polarity	12	70	3.2e-11	// TraesCS2A02G267400 // TraesCS2B02G268200 // TraesCS5B02G410600 // TraesCS5A02G405900 // TraesCS3B02G396100 // TraesCS3A02G363900 // TraesCS3D02G357400 // TraesCS5D02G415900 // TraesCS1B02G290200 // TraesCS1A02G281100 // TraesCS2D02G256400 // TraesCS1D02G280300
GO:0009943	P	adaxial/abaxial axis specification	12	70	3.8e-11	// TraesCS2A02G267400 // TraesCS2B02G268200 // TraesCS5B02G410600 // TraesCS5A02G405900 // TraesCS3B02G396100 // TraesCS3A02G363900 // TraesCS3D02G357400 // TraesCS5D02G415900 // TraesCS1B02G290200 // TraesCS1A02G281100 // TraesCS2D02G256400 // TraesCS1D02G280300
GO:0009308	P	amine metabolic process	15	70	5.9e-11	// TraesCS4D02G058000 // TraesCS4B02G057900 // TraesCS2A02G267400 // TraesCS2B02G268200 // TraesCS5B02G410600 // TraesCS1D02G075700 // TraesCS1B02G091600 // TraesCS5A02G405900 // TraesCS5D02G415900 // TraesCS1A02G072800 // TraesCS1D02G075600 // TraesCS4A02G256700 // TraesCS1A02G072700 // TraesCS1B02G091700 // TraesCS2D02G256400
GO:0009798	P	axis specification	12	70	5.9e-11	// TraesCS2A02G267400 // TraesCS2B02G268200 // TraesCS5B02G410600 // TraesCS5A02G405900 // TraesCS3B02G396100 // TraesCS3A02G363900 // TraesCS3D02G357400 // TraesCS5D02G415900 // TraesCS1B02G290200 // TraesCS1A02G281100 // TraesCS2D02G256400 // TraesCS1D02G280300
GO:0009955	P	adaxial/abaxial pattern specification	12	70	7.8e-11	// TraesCS2A02G267400 // TraesCS2B02G268200 // TraesCS5B02G410600 // TraesCS5A02G405900 // TraesCS3B02G396100 // TraesCS3A02G363900 // TraesCS3D02G357400 // TraesCS5D02G415900 // TraesCS1B02G290200 // TraesCS1A02G281100 // TraesCS2D02G256400 // TraesCS1D02G280300
GO:0070887	P	cellular response to chemical stimulus	32	70	7.9e-11	// TraesCS4D02G058000 // TraesCS1B02G135600 // TraesCS1D02G075700 // TraesCS6B02G173900 // TraesCS5D02G415900 // TraesCS1D02G075600 // TraesCS4D02G341000 // TraesCS1B02G091700 // TraesCS2A02G267400 // TraesCS3B02G396100 // TraesCS3A02G363900 // TraesCS4A02G256700 // TraesCS1A02G072700 // TraesCS7D02G501000 // TraesCS7A02G511800 // TraesCS5B02G410600 // TraesCS6A02G145500 // TraesCS5A02G405900 // …
GO:0045892	P	negative regulation of transcription, DNA-templated	15	70	9.4e-11	// TraesCS7A02G511800 // TraesCS1B02G290200 // TraesCS1B02G135600 // TraesCS4B02G346100 // TraesCS3B02G396100 // TraesCS3A02G363900 // TraesCS5B02G454600 // TraesCS3D02G357400 // TraesCS4D02G341000 // TraesCS7B02G423100 // TraesCS1A02G281100 // TraesCS5A02G515000 // TraesCS1D02G280300 // TraesCS6D02G134800 // TraesCS7D02G501000
GO:0009593	P	detection of chemical stimulus	11	70	1e-10	// TraesCS7A02G511800 // TraesCS1B02G135600 // TraesCS4B02G346100 // TraesCS6A02G145500 // TraesCS6B02G173900 // TraesCS5B02G454600 // TraesCS4D02G341000 // TraesCS7B02G423100 // TraesCS6D02G134800 // TraesCS5A02G515000 // TraesCS7D02G501000
GO:0009653	P	anatomical structure morphogenesis	30	70	1.3e-10	// TraesCS4D02G058000 // TraesCS1D02G075700 // TraesCS5D02G415900 // TraesCS1D02G075600 // TraesCS4D02G341000 // TraesCS1B02G091700 // TraesCS4A02G252100 // TraesCS2A02G267400 // TraesCS3B02G396100 // TraesCS3A02G363900 // TraesCS7A02G358300 // TraesCS4A02G256700 // TraesCS1A02G072700 // TraesCS7B02G269400 // TraesCS5B02G410600 // TraesCS5A02G405900 // TraesCS1B02G091600 // TraesCS4D02G062100 // …
GO:0042446	P	hormone biosynthetic process	15	70	1.3e-10	// TraesCS4D02G058000 // TraesCS4B02G057900 // TraesCS2A02G267400 // TraesCS2B02G268200 // TraesCS5B02G410600 // TraesCS1D02G075700 // TraesCS1B02G091600 // TraesCS5A02G405900 // TraesCS5D02G415900 // TraesCS1A02G072800 // TraesCS1D02G075600 // TraesCS4A02G256700 // TraesCS1A02G072700 // TraesCS1B02G091700 // TraesCS2D02G256400
GO:1903507	P	negative regulation of nucleic acid-templated transcription	15	70	1.7e-10	// TraesCS7A02G511800 // TraesCS1B02G290200 // TraesCS1B02G135600 // TraesCS4B02G346100 // TraesCS3B02G396100 // TraesCS3A02G363900 // TraesCS5B02G454600 // TraesCS3D02G357400 // TraesCS4D02G341000 // TraesCS7B02G423100 // TraesCS1A02G281100 // TraesCS5A02G515000 // TraesCS1D02G280300 // TraesCS6D02G134800 // TraesCS7D02G501000
GO:1902679	P	negative regulation of RNA biosynthetic process	15	70	1.7e-10	// TraesCS7A02G511800 // TraesCS1B02G290200 // TraesCS1B02G135600 // TraesCS4B02G346100 // TraesCS3B02G396100 // TraesCS3A02G363900 // TraesCS5B02G454600 // TraesCS3D02G357400 // TraesCS4D02G341000 // TraesCS7B02G423100 // TraesCS1A02G281100 // TraesCS5A02G515000 // TraesCS1D02G280300 // TraesCS6D02G134800 // TraesCS7D02G501000
GO:0009834	P	plant-type secondary cell wall biogenesis	9	70	1.7e-10	// TraesCS7A02G511800 // TraesCS1B02G135600 // TraesCS4B02G346100 // TraesCS5B02G454600 // TraesCS4D02G341000 // TraesCS7B02G423100 // TraesCS6D02G134800 // TraesCS5A02G515000 // TraesCS7D02G501000
GO:0044767	P	single-organism developmental process	44	70	1.7e-10	// TraesCS4D02G058000 // TraesCS1D02G075700 // TraesCS5D02G415900 // TraesCS1D02G075600 // TraesCS4D02G341000 // TraesCS1B02G091700 // TraesCS4A02G252100 // TraesCS4B02G345600 // TraesCS7D02G019800 // TraesCS2A02G267400 // TraesCS5A02G514700 // TraesCS7A02G022600 // TraesCS3D02G357400 // TraesCS3B02G396100 // TraesCS3A02G363900 // TraesCS7A02G358300 // TraesCS4A02G256700 // TraesCS1A02G072700 // …
GO:0051253	P	negative regulation of RNA metabolic process	15	70	1.8e-10	// TraesCS7A02G511800 // TraesCS1B02G290200 // TraesCS1B02G135600 // TraesCS4B02G346100 // TraesCS3B02G396100 // TraesCS3A02G363900 // TraesCS5B02G454600 // TraesCS3D02G357400 // TraesCS4D02G341000 // TraesCS7B02G423100 // TraesCS1A02G281100 // TraesCS5A02G515000 // TraesCS1D02G280300 // TraesCS6D02G134800 // TraesCS7D02G501000
GO:0045934	P	negative regulation of nucleobase-containing compound metabolic process	15	70	3.6e-10	// TraesCS7A02G511800 // TraesCS1B02G290200 // TraesCS1B02G135600 // TraesCS4B02G346100 // TraesCS3B02G396100 // TraesCS3A02G363900 // TraesCS5B02G454600 // TraesCS3D02G357400 // TraesCS4D02G341000 // TraesCS7B02G423100 // TraesCS1A02G281100 // TraesCS5A02G515000 // TraesCS1D02G280300 // TraesCS6D02G134800 // TraesCS7D02G501000
GO:0048608	P	reproductive structure development	30	70	1.3e-09	// TraesCS4D02G058000 // TraesCS1D02G075700 // TraesCS5D02G415900 // TraesCS1D02G075600 // TraesCS1B02G091700 // TraesCS7D02G019800 // TraesCS2A02G267400 // TraesCS5A02G514700 // TraesCS7A02G022600 // TraesCS3D02G357400 // TraesCS3B02G396100 // TraesCS3A02G363900 // TraesCS7A02G358300 // TraesCS4A02G256700 // TraesCS1A02G072700 // TraesCS7B02G269400 // TraesCS5B02G410600 // TraesCS5A02G405900 // …
GO:0061458	P	reproductive system development	30	70	1.3e-09	// TraesCS4D02G058000 // TraesCS1D02G075700 // TraesCS5D02G415900 // TraesCS1D02G075600 // TraesCS1B02G091700 // TraesCS7D02G019800 // TraesCS2A02G267400 // TraesCS5A02G514700 // TraesCS7A02G022600 // TraesCS3D02G357400 // TraesCS3B02G396100 // TraesCS3A02G363900 // TraesCS7A02G358300 // TraesCS4A02G256700 // TraesCS1A02G072700 // TraesCS7B02G269400 // TraesCS5B02G410600 // TraesCS5A02G405900 // …
GO:0032870	P	cellular response to hormone stimulus	26	70	1.7e-09	// TraesCS4D02G058000 // TraesCS1B02G135600 // TraesCS1D02G075700 // TraesCS6B02G173900 // TraesCS5D02G415900 // TraesCS1D02G075600 // TraesCS4D02G341000 // TraesCS1B02G091700 // TraesCS2A02G267400 // TraesCS4A02G256700 // TraesCS1A02G072700 // TraesCS7D02G501000 // TraesCS7A02G511800 // TraesCS5B02G410600 // TraesCS6A02G145500 // TraesCS5A02G405900 // TraesCS1B02G091600 // TraesCS7B02G423100 // …
GO:0071495	P	cellular response to endogenous stimulus	26	70	1.8e-09	// TraesCS4D02G058000 // TraesCS1B02G135600 // TraesCS1D02G075700 // TraesCS6B02G173900 // TraesCS5D02G415900 // TraesCS1D02G075600 // TraesCS4D02G341000 // TraesCS1B02G091700 // TraesCS2A02G267400 // TraesCS4A02G256700 // TraesCS1A02G072700 // TraesCS7D02G501000 // TraesCS7A02G511800 // TraesCS5B02G410600 // TraesCS6A02G145500 // TraesCS5A02G405900 // TraesCS1B02G091600 // TraesCS7B02G423100 // …
GO:2000113	P	negative regulation of cellular macromolecule biosynthetic process	15	70	2.9e-09	// TraesCS7A02G511800 // TraesCS1B02G290200 // TraesCS1B02G135600 // TraesCS4B02G346100 // TraesCS3B02G396100 // TraesCS3A02G363900 // TraesCS5B02G454600 // TraesCS3D02G357400 // TraesCS4D02G341000 // TraesCS7B02G423100 // TraesCS1A02G281100 // TraesCS5A02G515000 // TraesCS1D02G280300 // TraesCS6D02G134800 // TraesCS7D02G501000
GO:0065008	P	regulation of biological quality	30	70	2.9e-09	// TraesCS4D02G058000 // TraesCS1D02G075700 // TraesCS4A02G289500 // TraesCS5D02G415900 // TraesCS1D02G075600 // TraesCS4D02G341000 // TraesCS1B02G091700 // TraesCS4B02G025400 // TraesCS2A02G267400 // TraesCS3B02G396100 // TraesCS3A02G363900 // TraesCS7A02G358300 // TraesCS4A02G256700 // TraesCS1A02G072700 // TraesCS7B02G269400 // TraesCS5B02G410600 // TraesCS5A02G405900 // TraesCS4B02G057900 // …
GO:0042445	P	hormone metabolic process	15	70	3.9e-09	// TraesCS4D02G058000 // TraesCS4B02G057900 // TraesCS2A02G267400 // TraesCS2B02G268200 // TraesCS5B02G410600 // TraesCS1D02G075700 // TraesCS1B02G091600 // TraesCS5A02G405900 // TraesCS5D02G415900 // TraesCS1A02G072800 // TraesCS1D02G075600 // TraesCS4A02G256700 // TraesCS1A02G072700 // TraesCS1B02G091700 // TraesCS2D02G256400
GO:0010558	P	negative regulation of macromolecule biosynthetic process	15	70	4.4e-09	// TraesCS7A02G511800 // TraesCS1B02G290200 // TraesCS1B02G135600 // TraesCS4B02G346100 // TraesCS3B02G396100 // TraesCS3A02G363900 // TraesCS5B02G454600 // TraesCS3D02G357400 // TraesCS4D02G341000 // TraesCS7B02G423100 // TraesCS1A02G281100 // TraesCS5A02G515000 // TraesCS1D02G280300 // TraesCS6D02G134800 // TraesCS7D02G501000
GO:0071369	P	cellular response to ethylene stimulus	11	70	5.3e-09	// TraesCS7A02G511800 // TraesCS1B02G135600 // TraesCS4B02G346100 // TraesCS6A02G145500 // TraesCS6B02G173900 // TraesCS5B02G454600 // TraesCS4D02G341000 // TraesCS7B02G423100 // TraesCS6D02G134800 // TraesCS5A02G515000 // TraesCS7D02G501000
GO:0051172	P	negative regulation of nitrogen compound metabolic process	15	70	7.3e-09	// TraesCS7A02G511800 // TraesCS1B02G290200 // TraesCS1B02G135600 // TraesCS4B02G346100 // TraesCS3B02G396100 // TraesCS3A02G363900 // TraesCS5B02G454600 // TraesCS3D02G357400 // TraesCS4D02G341000 // TraesCS7B02G423100 // TraesCS1A02G281100 // TraesCS5A02G515000 // TraesCS1D02G280300 // TraesCS6D02G134800 // TraesCS7D02G501000
GO:0043247	P	telomere maintenance in response to DNA damage	6	70	8.6e-09	// TraesCS1B02G091600 // TraesCS1D02G075700 // TraesCS1A02G072800 // TraesCS1D02G075600 // TraesCS1A02G072700 // TraesCS1B02G091700
GO:0032204	P	regulation of telomere maintenance	6	70	9.5e-09	// TraesCS1B02G091600 // TraesCS1D02G075700 // TraesCS1A02G072800 // TraesCS1D02G075600 // TraesCS1A02G072700 // TraesCS1B02G091700
GO:0010629	P	negative regulation of gene expression	15	70	1.1e-08	// TraesCS7A02G511800 // TraesCS1B02G290200 // TraesCS1B02G135600 // TraesCS4B02G346100 // TraesCS3B02G396100 // TraesCS3A02G363900 // TraesCS5B02G454600 // TraesCS3D02G357400 // TraesCS4D02G341000 // TraesCS7B02G423100 // TraesCS1A02G281100 // TraesCS5A02G515000 // TraesCS1D02G280300 // TraesCS6D02G134800 // TraesCS7D02G501000
GO:0048569	P	post-embryonic organ development	15	70	1.4e-08	// TraesCS4D02G058000 // TraesCS4B02G057900 // TraesCS2A02G267400 // TraesCS2B02G268200 // TraesCS5B02G410600 // TraesCS1D02G075700 // TraesCS1B02G091600 // TraesCS5A02G405900 // TraesCS5D02G415900 // TraesCS1A02G072800 // TraesCS1D02G075600 // TraesCS4A02G256700 // TraesCS1A02G072700 // TraesCS1B02G091700 // TraesCS2D02G256400
GO:0001763	P	morphogenesis of a branching structure	9	70	1.5e-08	// TraesCS4D02G058000 // TraesCS4B02G057900 // TraesCS3B02G396100 // TraesCS3A02G363900 // TraesCS3D02G357400 // TraesCS4A02G256700 // TraesCS1B02G290200 // TraesCS1A02G281100 // TraesCS1D02G280300
GO:0031327	P	negative regulation of cellular biosynthetic process	15	70	2e-08	// TraesCS7A02G511800 // TraesCS1B02G290200 // TraesCS1B02G135600 // TraesCS4B02G346100 // TraesCS3B02G396100 // TraesCS3A02G363900 // TraesCS5B02G454600 // TraesCS3D02G357400 // TraesCS4D02G341000 // TraesCS7B02G423100 // TraesCS1A02G281100 // TraesCS5A02G515000 // TraesCS1D02G280300 // TraesCS6D02G134800 // TraesCS7D02G501000
GO:0044087	P	regulation of cellular component biogenesis	9	70	2.1e-08	// TraesCS7A02G511800 // TraesCS1B02G135600 // TraesCS4B02G346100 // TraesCS5B02G454600 // TraesCS4D02G341000 // TraesCS7B02G423100 // TraesCS6D02G134800 // TraesCS5A02G515000 // TraesCS7D02G501000
GO:0032844	P	regulation of homeostatic process	6	70	2.6e-08	// TraesCS1B02G091600 // TraesCS1D02G075700 // TraesCS1A02G072800 // TraesCS1D02G075600 // TraesCS1A02G072700 // TraesCS1B02G091700
GO:0009890	P	negative regulation of biosynthetic process	15	70	3e-08	// TraesCS7A02G511800 // TraesCS1B02G290200 // TraesCS1B02G135600 // TraesCS4B02G346100 // TraesCS3B02G396100 // TraesCS3A02G363900 // TraesCS5B02G454600 // TraesCS3D02G357400 // TraesCS4D02G341000 // TraesCS7B02G423100 // TraesCS1A02G281100 // TraesCS5A02G515000 // TraesCS1D02G280300 // TraesCS6D02G134800 // TraesCS7D02G501000
GO:0048645	P	organ formation	9	70	4.8e-08	// TraesCS7B02G269400 // TraesCS7D02G364500 // TraesCS3B02G396100 // TraesCS3A02G363900 // TraesCS3D02G357400 // TraesCS7A02G358300 // TraesCS1B02G290200 // TraesCS1A02G281100 // TraesCS1D02G280300
GO:0003006	P	developmental process involved in reproduction	30	70	6.3e-08	// TraesCS4D02G058000 // TraesCS1D02G075700 // TraesCS5D02G415900 // TraesCS1D02G075600 // TraesCS1B02G091700 // TraesCS7D02G019800 // TraesCS2A02G267400 // TraesCS5A02G514700 // TraesCS7A02G022600 // TraesCS3D02G357400 // TraesCS3B02G396100 // TraesCS3A02G363900 // TraesCS7A02G358300 // TraesCS4A02G256700 // TraesCS1A02G072700 // TraesCS7B02G269400 // TraesCS5B02G410600 // TraesCS5A02G405900 // …
GO:0044702	P	single organism reproductive process	30	70	8.6e-08	// TraesCS4D02G058000 // TraesCS1D02G075700 // TraesCS5D02G415900 // TraesCS1D02G075600 // TraesCS1B02G091700 // TraesCS7D02G019800 // TraesCS2A02G267400 // TraesCS5A02G514700 // TraesCS7A02G022600 // TraesCS3D02G357400 // TraesCS3B02G396100 // TraesCS3A02G363900 // TraesCS7A02G358300 // TraesCS4A02G256700 // TraesCS1A02G072700 // TraesCS7B02G269400 // TraesCS5B02G410600 // TraesCS5A02G405900 // …
GO:0010332	P	response to gamma radiation	6	70	9.1e-08	// TraesCS1B02G091600 // TraesCS1D02G075700 // TraesCS1A02G072800 // TraesCS1D02G075600 // TraesCS1A02G072700 // TraesCS1B02G091700
GO:0051606	P	detection of stimulus	11	70	1e-07	// TraesCS7A02G511800 // TraesCS1B02G135600 // TraesCS4B02G346100 // TraesCS6A02G145500 // TraesCS6B02G173900 // TraesCS5B02G454600 // TraesCS4D02G341000 // TraesCS7B02G423100 // TraesCS6D02G134800 // TraesCS5A02G515000 // TraesCS7D02G501000
GO:0010074	P	maintenance of meristem identity	6	70	1.2e-07	// TraesCS3B02G396100 // TraesCS3A02G363900 // TraesCS3D02G357400 // TraesCS1B02G290200 // TraesCS1A02G281100 // TraesCS1D02G280300
GO:0010817	P	regulation of hormone levels	15	70	1.7e-07	// TraesCS4D02G058000 // TraesCS4B02G057900 // TraesCS2A02G267400 // TraesCS2B02G268200 // TraesCS5B02G410600 // TraesCS1D02G075700 // TraesCS1B02G091600 // TraesCS5A02G405900 // TraesCS5D02G415900 // TraesCS1A02G072800 // TraesCS1D02G075600 // TraesCS4A02G256700 // TraesCS1A02G072700 // TraesCS1B02G091700 // TraesCS2D02G256400
GO:0042138	P	meiotic DNA double-strand break formation	6	70	1.8e-07	// TraesCS1B02G091600 // TraesCS1D02G075700 // TraesCS1A02G072800 // TraesCS1D02G075600 // TraesCS1A02G072700 // TraesCS1B02G091700
GO:0030154	P	cell differentiation	21	70	2.1e-07	// TraesCS4D02G058000 // TraesCS4B02G057900 // TraesCS2A02G267400 // TraesCS2B02G268200 // TraesCS5B02G410600 // TraesCS1D02G075700 // TraesCS1B02G091600 // TraesCS5A02G405900 // TraesCS2D02G256400 // TraesCS5D02G415900 // TraesCS1A02G072800 // TraesCS4D02G111900 // TraesCS4B02G346100 // TraesCS1D02G075600 // TraesCS4A02G256700 // TraesCS4D02G341000 // TraesCS1A02G072700 // TraesCS1B02G091700 // …
GO:0009791	P	post-embryonic development	30	70	2.3e-07	// TraesCS4D02G058000 // TraesCS1D02G075700 // TraesCS5D02G415900 // TraesCS1D02G075600 // TraesCS1B02G091700 // TraesCS7D02G019800 // TraesCS2A02G267400 // TraesCS5A02G514700 // TraesCS7A02G022600 // TraesCS3D02G357400 // TraesCS3B02G396100 // TraesCS3A02G363900 // TraesCS7A02G358300 // TraesCS4A02G256700 // TraesCS1A02G072700 // TraesCS7B02G269400 // TraesCS5B02G410600 // TraesCS5A02G405900 // …
GO:0010033	P	response to organic substance	35	70	2.6e-07	// TraesCS4D02G058000 // TraesCS1B02G135600 // TraesCS1D02G075700 // TraesCS6B02G173900 // TraesCS5D02G415900 // TraesCS1D02G075600 // TraesCS4D02G341000 // TraesCS1B02G091700 // TraesCS2A02G267400 // TraesCS3B02G396100 // TraesCS3A02G363900 // TraesCS4A02G256700 // TraesCS1A02G072700 // TraesCS7D02G501000 // TraesCS7A02G511800 // TraesCS5B02G410600 // TraesCS6A02G145500 // TraesCS5A02G405900 // …
GO:0032200	P	telomere organization	6	70	2.7e-07	// TraesCS1B02G091600 // TraesCS1D02G075700 // TraesCS1A02G072800 // TraesCS1D02G075600 // TraesCS1A02G072700 // TraesCS1B02G091700
GO:0000723	P	telomere maintenance	6	70	2.7e-07	// TraesCS1B02G091600 // TraesCS1D02G075700 // TraesCS1A02G072800 // TraesCS1D02G075600 // TraesCS1A02G072700 // TraesCS1B02G091700
GO:0031324	P	negative regulation of cellular metabolic process	15	70	2.9e-07	// TraesCS7A02G511800 // TraesCS1B02G290200 // TraesCS1B02G135600 // TraesCS4B02G346100 // TraesCS3B02G396100 // TraesCS3A02G363900 // TraesCS5B02G454600 // TraesCS3D02G357400 // TraesCS4D02G341000 // TraesCS7B02G423100 // TraesCS1A02G281100 // TraesCS5A02G515000 // TraesCS1D02G280300 // TraesCS6D02G134800 // TraesCS7D02G501000
GO:0060249	P	anatomical structure homeostasis	6	70	2.9e-07	// TraesCS1B02G091600 // TraesCS1D02G075700 // TraesCS1A02G072800 // TraesCS1D02G075600 // TraesCS1A02G072700 // TraesCS1B02G091700
GO:0007129	P	synapsis	6	70	3.3e-07	// TraesCS1B02G091600 // TraesCS1D02G075700 // TraesCS1A02G072800 // TraesCS1D02G075600 // TraesCS1A02G072700 // TraesCS1B02G091700
GO:0045143	P	homologous chromosome segregation	6	70	3.5e-07	// TraesCS1B02G091600 // TraesCS1D02G075700 // TraesCS1A02G072800 // TraesCS1D02G075600 // TraesCS1A02G072700 // TraesCS1B02G091700
GO:0010605	P	negative regulation of macromolecule metabolic process	15	70	3.5e-07	// TraesCS7A02G511800 // TraesCS1B02G290200 // TraesCS1B02G135600 // TraesCS4B02G346100 // TraesCS3B02G396100 // TraesCS3A02G363900 // TraesCS5B02G454600 // TraesCS3D02G357400 // TraesCS4D02G341000 // TraesCS7B02G423100 // TraesCS1A02G281100 // TraesCS5A02G515000 // TraesCS1D02G280300 // TraesCS6D02G134800 // TraesCS7D02G501000
GO:0033043	P	regulation of organelle organization	9	70	4.4e-07	// TraesCS1B02G091600 // TraesCS4B02G346100 // TraesCS1D02G075700 // TraesCS1A02G072800 // TraesCS1D02G075600 // TraesCS4D02G341000 // TraesCS1A02G072700 // TraesCS1B02G091700 // TraesCS5A02G515000
GO:0010212	P	response to ionizing radiation	6	70	4.9e-07	// TraesCS1B02G091600 // TraesCS1D02G075700 // TraesCS1A02G072800 // TraesCS1D02G075600 // TraesCS1A02G072700 // TraesCS1B02G091700
GO:0007267	P	cell-cell signaling	6	70	5e-07	// TraesCS3B02G396100 // TraesCS3A02G363900 // TraesCS3D02G357400 // TraesCS1B02G290200 // TraesCS1A02G281100 // TraesCS1D02G280300
GO:0070192	P	chromosome organization involved in meiotic cell cycle	6	70	6.4e-07	// TraesCS1B02G091600 // TraesCS1D02G075700 // TraesCS1A02G072800 // TraesCS1D02G075600 // TraesCS1A02G072700 // TraesCS1B02G091700
GO:0052018	P	modulation by symbiont of RNA levels in host	6	70	6.6e-07	// TraesCS3B02G396100 // TraesCS3A02G363900 // TraesCS3D02G357400 // TraesCS1B02G290200 // TraesCS1A02G281100 // TraesCS1D02G280300
GO:0009616	P	virus induced gene silencing	6	70	6.6e-07	// TraesCS3B02G396100 // TraesCS3A02G363900 // TraesCS3D02G357400 // TraesCS1B02G290200 // TraesCS1A02G281100 // TraesCS1D02G280300
GO:0052249	P	modulation of RNA levels in other organism involved in symbiotic interaction	6	70	6.6e-07	// TraesCS3B02G396100 // TraesCS3A02G363900 // TraesCS3D02G357400 // TraesCS1B02G290200 // TraesCS1A02G281100 // TraesCS1D02G280300
GO:0098586	P	cellular response to virus	6	70	6.8e-07	// TraesCS3B02G396100 // TraesCS3A02G363900 // TraesCS3D02G357400 // TraesCS1B02G290200 // TraesCS1A02G281100 // TraesCS1D02G280300
GO:0022414	P	reproductive process	30	70	9.6e-07	// TraesCS4D02G058000 // TraesCS1D02G075700 // TraesCS5D02G415900 // TraesCS1D02G075600 // TraesCS1B02G091700 // TraesCS7D02G019800 // TraesCS2A02G267400 // TraesCS5A02G514700 // TraesCS7A02G022600 // TraesCS3D02G357400 // TraesCS3B02G396100 // TraesCS3A02G363900 // TraesCS7A02G358300 // TraesCS4A02G256700 // TraesCS1A02G072700 // TraesCS7B02G269400 // TraesCS5B02G410600 // TraesCS5A02G405900 // …
GO:0010267	P	production of ta-siRNAs involved in RNA interference	6	70	9.8e-07	// TraesCS3B02G396100 // TraesCS3A02G363900 // TraesCS3D02G357400 // TraesCS1B02G290200 // TraesCS1A02G281100 // TraesCS1D02G280300
GO:0000003	P	reproduction	30	70	9.8e-07	// TraesCS4D02G058000 // TraesCS1D02G075700 // TraesCS5D02G415900 // TraesCS1D02G075600 // TraesCS1B02G091700 // TraesCS7D02G019800 // TraesCS2A02G267400 // TraesCS5A02G514700 // TraesCS7A02G022600 // TraesCS3D02G357400 // TraesCS3B02G396100 // TraesCS3A02G363900 // TraesCS7A02G358300 // TraesCS4A02G256700 // TraesCS1A02G072700 // TraesCS7B02G269400 // TraesCS5B02G410600 // TraesCS5A02G405900 // …
GO:0009314	P	response to radiation	21	70	1.1e-06	// TraesCS7A02G511800 // TraesCS1B02G091600 // TraesCS7A02G358300 // TraesCS1B02G135600 // TraesCS4B02G346100 // TraesCS1D02G075700 // TraesCS4B02G114600 // TraesCS7D02G364500 // TraesCS1A02G072800 // TraesCS5B02G454600 // TraesCS4D02G111900 // TraesCS1D02G075600 // TraesCS6D02G134800 // TraesCS4A02G200800 // TraesCS4D02G341000 // TraesCS7B02G423100 // TraesCS1A02G072700 // TraesCS1B02G091700 // …
GO:0009832	P	plant-type cell wall biogenesis	9	70	1.5e-06	// TraesCS7A02G511800 // TraesCS1B02G135600 // TraesCS4B02G346100 // TraesCS5B02G454600 // TraesCS4D02G341000 // TraesCS7B02G423100 // TraesCS6D02G134800 // TraesCS5A02G515000 // TraesCS7D02G501000
GO:0009725	P	response to hormone	29	70	1.6e-06	// TraesCS4D02G058000 // TraesCS1B02G135600 // TraesCS1D02G075700 // TraesCS6B02G173900 // TraesCS5D02G415900 // TraesCS1D02G075600 // TraesCS4D02G341000 // TraesCS1B02G091700 // TraesCS2A02G267400 // TraesCS4A02G256700 // TraesCS1A02G072700 // TraesCS7D02G501000 // TraesCS7A02G511800 // TraesCS5B02G410600 // TraesCS6A02G145500 // TraesCS5A02G405900 // TraesCS1B02G091600 // TraesCS4A02G200800 // …
GO:0051716	P	cellular response to stimulus	35	70	1.6e-06	// TraesCS4D02G058000 // TraesCS1B02G135600 // TraesCS1D02G075700 // TraesCS6B02G173900 // TraesCS5D02G415900 // TraesCS1D02G075600 // TraesCS4D02G341000 // TraesCS1B02G091700 // TraesCS2A02G267400 // TraesCS3B02G396100 // TraesCS3A02G363900 // TraesCS7A02G358300 // TraesCS4A02G256700 // TraesCS1A02G072700 // TraesCS7B02G269400 // TraesCS7D02G501000 // TraesCS7A02G511800 // TraesCS5B02G410600 // …
GO:0009892	P	negative regulation of metabolic process	15	70	1.7e-06	// TraesCS7A02G511800 // TraesCS1B02G290200 // TraesCS1B02G135600 // TraesCS4B02G346100 // TraesCS3B02G396100 // TraesCS3A02G363900 // TraesCS5B02G454600 // TraesCS3D02G357400 // TraesCS4D02G341000 // TraesCS7B02G423100 // TraesCS1A02G281100 // TraesCS5A02G515000 // TraesCS1D02G280300 // TraesCS6D02G134800 // TraesCS7D02G501000
GO:0006346	P	methylation-dependent chromatin silencing	6	70	2e-06	// TraesCS3B02G396100 // TraesCS3A02G363900 // TraesCS3D02G357400 // TraesCS1B02G290200 // TraesCS1A02G281100 // TraesCS1D02G280300
GO:0048523	P	negative regulation of cellular process	18	70	2.1e-06	// TraesCS7A02G511800 // TraesCS1B02G290200 // TraesCS1B02G135600 // TraesCS4B02G346100 // TraesCS7B02G269400 // TraesCS7D02G364500 // TraesCS3B02G396100 // TraesCS3A02G363900 // TraesCS5B02G454600 // TraesCS3D02G357400 // TraesCS7A02G358300 // TraesCS4D02G341000 // TraesCS7B02G423100 // TraesCS1A02G281100 // TraesCS5A02G515000 // TraesCS1D02G280300 // TraesCS6D02G134800 // TraesCS7D02G501000
GO:0044003	P	modification by symbiont of host morphology or physiology	6	70	2.4e-06	// TraesCS3B02G396100 // TraesCS3A02G363900 // TraesCS3D02G357400 // TraesCS1B02G290200 // TraesCS1A02G281100 // TraesCS1D02G280300
GO:0051817	P	modification of morphology or physiology of other organism involved in symbiotic interaction	6	70	2.5e-06	// TraesCS3B02G396100 // TraesCS3A02G363900 // TraesCS3D02G357400 // TraesCS1B02G290200 // TraesCS1A02G281100 // TraesCS1D02G280300
GO:0007062	P	sister chromatid cohesion	6	70	3.4e-06	// TraesCS1B02G091600 // TraesCS1D02G075700 // TraesCS1A02G072800 // TraesCS1D02G075600 // TraesCS1A02G072700 // TraesCS1B02G091700
GO:0035196	P	production of miRNAs involved in gene silencing by miRNA	6	70	3.9e-06	// TraesCS3B02G396100 // TraesCS3A02G363900 // TraesCS3D02G357400 // TraesCS1B02G290200 // TraesCS1A02G281100 // TraesCS1D02G280300
GO:0030422	P	production of siRNA involved in RNA interference	6	70	5e-06	// TraesCS3B02G396100 // TraesCS3A02G363900 // TraesCS3D02G357400 // TraesCS1B02G290200 // TraesCS1A02G281100 // TraesCS1D02G280300
GO:0009719	P	response to endogenous stimulus	29	70	5.2e-06	// TraesCS4D02G058000 // TraesCS1B02G135600 // TraesCS1D02G075700 // TraesCS6B02G173900 // TraesCS5D02G415900 // TraesCS1D02G075600 // TraesCS4D02G341000 // TraesCS1B02G091700 // TraesCS2A02G267400 // TraesCS4A02G256700 // TraesCS1A02G072700 // TraesCS7D02G501000 // TraesCS7A02G511800 // TraesCS5B02G410600 // TraesCS6A02G145500 // TraesCS5A02G405900 // TraesCS1B02G091600 // TraesCS4A02G200800 // …
GO:0007131	P	reciprocal meiotic recombination	6	70	5.3e-06	// TraesCS1B02G091600 // TraesCS1D02G075700 // TraesCS1A02G072800 // TraesCS1D02G075600 // TraesCS1A02G072700 // TraesCS1B02G091700
GO:0035825	P	reciprocal DNA recombination	6	70	5.3e-06	// TraesCS1B02G091600 // TraesCS1D02G075700 // TraesCS1A02G072800 // TraesCS1D02G075600 // TraesCS1A02G072700 // TraesCS1B02G091700
GO:0051701	P	interaction with host	6	70	6.3e-06	// TraesCS3B02G396100 // TraesCS3A02G363900 // TraesCS3D02G357400 // TraesCS1B02G290200 // TraesCS1A02G281100 // TraesCS1D02G280300
GO:0045132	P	meiotic chromosome segregation	6	70	7.3e-06	// TraesCS1B02G091600 // TraesCS1D02G075700 // TraesCS1A02G072800 // TraesCS1D02G075600 // TraesCS1A02G072700 // TraesCS1B02G091700
GO:0035821	P	modification of morphology or physiology of other organism	6	70	7.4e-06	// TraesCS3B02G396100 // TraesCS3A02G363900 // TraesCS3D02G357400 // TraesCS1B02G290200 // TraesCS1A02G281100 // TraesCS1D02G280300
GO:0035195	P	gene silencing by miRNA	6	70	7.6e-06	// TraesCS3B02G396100 // TraesCS3A02G363900 // TraesCS3D02G357400 // TraesCS1B02G290200 // TraesCS1A02G281100 // TraesCS1D02G280300
GO:0007127	P	meiosis I	6	70	8.4e-06	// TraesCS1B02G091600 // TraesCS1D02G075700 // TraesCS1A02G072800 // TraesCS1D02G075600 // TraesCS1A02G072700 // TraesCS1B02G091700
GO:0000819	P	sister chromatid segregation	6	70	8.5e-06	// TraesCS1B02G091600 // TraesCS1D02G075700 // TraesCS1A02G072800 // TraesCS1D02G075600 // TraesCS1A02G072700 // TraesCS1B02G091700
GO:0043331	P	response to dsRNA	6	70	9.3e-06	// TraesCS3B02G396100 // TraesCS3A02G363900 // TraesCS3D02G357400 // TraesCS1B02G290200 // TraesCS1A02G281100 // TraesCS1D02G280300
GO:0031050	P	dsRNA fragmentation	6	70	9.3e-06	// TraesCS3B02G396100 // TraesCS3A02G363900 // TraesCS3D02G357400 // TraesCS1B02G290200 // TraesCS1A02G281100 // TraesCS1D02G280300
GO:0070918	P	production of small RNA involved in gene silencing by RNA	6	70	9.3e-06	// TraesCS3B02G396100 // TraesCS3A02G363900 // TraesCS3D02G357400 // TraesCS1B02G290200 // TraesCS1A02G281100 // TraesCS1D02G280300
GO:0071359	P	cellular response to dsRNA	6	70	9.3e-06	// TraesCS3B02G396100 // TraesCS3A02G363900 // TraesCS3D02G357400 // TraesCS1B02G290200 // TraesCS1A02G281100 // TraesCS1D02G280300
GO:0033044	P	regulation of chromosome organization	6	70	9.9e-06	// TraesCS1B02G091600 // TraesCS1D02G075700 // TraesCS1A02G072800 // TraesCS1D02G075600 // TraesCS1A02G072700 // TraesCS1B02G091700
GO:0048869	P	cellular developmental process	21	70	1.5e-05	// TraesCS4D02G058000 // TraesCS4B02G057900 // TraesCS2A02G267400 // TraesCS2B02G268200 // TraesCS5B02G410600 // TraesCS1D02G075700 // TraesCS1B02G091600 // TraesCS5A02G405900 // TraesCS2D02G256400 // TraesCS5D02G415900 // TraesCS1A02G072800 // TraesCS4D02G111900 // TraesCS4B02G346100 // TraesCS1D02G075600 // TraesCS4A02G256700 // TraesCS4D02G341000 // TraesCS1A02G072700 // TraesCS1B02G091700 // …
GO:0016246	P	RNA interference	6	70	1.6e-05	// TraesCS3B02G396100 // TraesCS3A02G363900 // TraesCS3D02G357400 // TraesCS1B02G290200 // TraesCS1A02G281100 // TraesCS1D02G280300
GO:0010228	P	vegetative to reproductive phase transition of meristem	9	70	2.1e-05	// TraesCS7B02G269400 // TraesCS7D02G364500 // TraesCS3B02G396100 // TraesCS3A02G363900 // TraesCS3D02G357400 // TraesCS7A02G358300 // TraesCS1B02G290200 // TraesCS1A02G281100 // TraesCS1D02G280300
GO:0006306	P	DNA methylation	6	70	2.2e-05	// TraesCS3B02G396100 // TraesCS3A02G363900 // TraesCS3D02G357400 // TraesCS1B02G290200 // TraesCS1A02G281100 // TraesCS1D02G280300
GO:0006305	P	DNA alkylation	6	70	2.2e-05	// TraesCS3B02G396100 // TraesCS3A02G363900 // TraesCS3D02G357400 // TraesCS1B02G290200 // TraesCS1A02G281100 // TraesCS1D02G280300
GO:0044728	P	DNA methylation or demethylation	6	70	2.7e-05	// TraesCS3B02G396100 // TraesCS3A02G363900 // TraesCS3D02G357400 // TraesCS1B02G290200 // TraesCS1A02G281100 // TraesCS1D02G280300
GO:0006304	P	DNA modification	6	70	2.8e-05	// TraesCS3B02G396100 // TraesCS3A02G363900 // TraesCS3D02G357400 // TraesCS1B02G290200 // TraesCS1A02G281100 // TraesCS1D02G280300
GO:0006259	P	DNA metabolic process	12	70	3.1e-05	// TraesCS1B02G091600 // TraesCS1D02G075700 // TraesCS3B02G396100 // TraesCS3A02G363900 // TraesCS3D02G357400 // TraesCS1D02G075600 // TraesCS1B02G290200 // TraesCS1A02G072700 // TraesCS1B02G091700 // TraesCS1A02G072800 // TraesCS1D02G280300 // TraesCS1A02G281100
GO:0051276	P	chromosome organization	12	70	3.3e-05	// TraesCS1B02G091600 // TraesCS1D02G075700 // TraesCS3B02G396100 // TraesCS3A02G363900 // TraesCS3D02G357400 // TraesCS1D02G075600 // TraesCS1B02G290200 // TraesCS1A02G072700 // TraesCS1B02G091700 // TraesCS1A02G072800 // TraesCS1D02G280300 // TraesCS1A02G281100
GO:0098813	P	nuclear chromosome segregation	6	70	3.6e-05	// TraesCS1B02G091600 // TraesCS1D02G075700 // TraesCS1A02G072800 // TraesCS1D02G075600 // TraesCS1A02G072700 // TraesCS1B02G091700
GO:0010346	P	shoot axis formation	6	70	3.6e-05	// TraesCS3B02G396100 // TraesCS3A02G363900 // TraesCS3D02G357400 // TraesCS1B02G290200 // TraesCS1A02G281100 // TraesCS1D02G280300
GO:0010223	P	secondary shoot formation	6	70	3.6e-05	// TraesCS3B02G396100 // TraesCS3A02G363900 // TraesCS3D02G357400 // TraesCS1B02G290200 // TraesCS1A02G281100 // TraesCS1D02G280300
GO:0035194	P	posttranscriptional gene silencing by RNA	6	70	3.8e-05	// TraesCS3B02G396100 // TraesCS3A02G363900 // TraesCS3D02G357400 // TraesCS1B02G290200 // TraesCS1A02G281100 // TraesCS1D02G280300
GO:0034249	P	negative regulation of cellular amide metabolic process	6	70	4.2e-05	// TraesCS3B02G396100 // TraesCS3A02G363900 // TraesCS3D02G357400 // TraesCS1B02G290200 // TraesCS1A02G281100 // TraesCS1D02G280300
GO:0017148	P	negative regulation of translation	6	70	4.2e-05	// TraesCS3B02G396100 // TraesCS3A02G363900 // TraesCS3D02G357400 // TraesCS1B02G290200 // TraesCS1A02G281100 // TraesCS1D02G280300
GO:0016441	P	posttranscriptional gene silencing	6	70	4.9e-05	// TraesCS3B02G396100 // TraesCS3A02G363900 // TraesCS3D02G357400 // TraesCS1B02G290200 // TraesCS1A02G281100 // TraesCS1D02G280300
GO:0051052	P	regulation of DNA metabolic process	6	70	5e-05	// TraesCS1B02G091600 // TraesCS1D02G075700 // TraesCS1A02G072800 // TraesCS1D02G075600 // TraesCS1A02G072700 // TraesCS1B02G091700
GO:0042221	P	response to chemical	35	70	5.2e-05	// TraesCS4D02G058000 // TraesCS1B02G135600 // TraesCS1D02G075700 // TraesCS6B02G173900 // TraesCS5D02G415900 // TraesCS1D02G075600 // TraesCS4D02G341000 // TraesCS1B02G091700 // TraesCS2A02G267400 // TraesCS3B02G396100 // TraesCS3A02G363900 // TraesCS4A02G256700 // TraesCS1A02G072700 // TraesCS7D02G501000 // TraesCS7A02G511800 // TraesCS5B02G410600 // TraesCS6A02G145500 // TraesCS5A02G405900 // …
GO:0009062	P	fatty acid catabolic process	6	70	5.7e-05	// TraesCS1B02G091600 // TraesCS1D02G075700 // TraesCS1A02G072800 // TraesCS1D02G075600 // TraesCS1A02G072700 // TraesCS1B02G091700
GO:0042546	P	cell wall biogenesis	9	70	6e-05	// TraesCS7A02G511800 // TraesCS1B02G135600 // TraesCS4B02G346100 // TraesCS5B02G454600 // TraesCS4D02G341000 // TraesCS7B02G423100 // TraesCS6D02G134800 // TraesCS5A02G515000 // TraesCS7D02G501000
GO:0007126	P	meiotic nuclear division	6	70	6.1e-05	// TraesCS1B02G091600 // TraesCS1D02G075700 // TraesCS1A02G072800 // TraesCS1D02G075600 // TraesCS1A02G072700 // TraesCS1B02G091700
GO:0007059	P	chromosome segregation	6	70	6.5e-05	// TraesCS1B02G091600 // TraesCS1D02G075700 // TraesCS1A02G072800 // TraesCS1D02G075600 // TraesCS1A02G072700 // TraesCS1B02G091700
GO:1903046	P	meiotic cell cycle process	6	70	7.1e-05	// TraesCS1B02G091600 // TraesCS1D02G075700 // TraesCS1A02G072800 // TraesCS1D02G075600 // TraesCS1A02G072700 // TraesCS1B02G091700
GO:0090305	P	nucleic acid phosphodiester bond hydrolysis	6	70	0.00017	// TraesCS1B02G091600 // TraesCS1D02G075700 // TraesCS1A02G072800 // TraesCS1D02G075600 // TraesCS1A02G072700 // TraesCS1B02G091700
GO:0009909	P	regulation of flower development	9	70	0.00018	// TraesCS4D02G058000 // TraesCS4B02G057900 // TraesCS3B02G396100 // TraesCS3A02G363900 // TraesCS3D02G357400 // TraesCS4A02G256700 // TraesCS1B02G290200 // TraesCS1A02G281100 // TraesCS1D02G280300
GO:0044700	P	single organism signaling	24	70	0.00021	// TraesCS4D02G058000 // TraesCS1D02G075700 // TraesCS5D02G415900 // TraesCS1D02G075600 // TraesCS1B02G091700 // TraesCS2A02G267400 // TraesCS3B02G396100 // TraesCS3A02G363900 // TraesCS7A02G358300 // TraesCS4A02G256700 // TraesCS1A02G072700 // TraesCS7B02G269400 // TraesCS5B02G410600 // TraesCS5A02G405900 // TraesCS1B02G091600 // TraesCS4B02G057900 // TraesCS2B02G268200 // TraesCS7D02G364500 // …
GO:0023052	P	signaling	24	70	0.00021	// TraesCS4D02G058000 // TraesCS1D02G075700 // TraesCS5D02G415900 // TraesCS1D02G075600 // TraesCS1B02G091700 // TraesCS2A02G267400 // TraesCS3B02G396100 // TraesCS3A02G363900 // TraesCS7A02G358300 // TraesCS4A02G256700 // TraesCS1A02G072700 // TraesCS7B02G269400 // TraesCS5B02G410600 // TraesCS5A02G405900 // TraesCS1B02G091600 // TraesCS4B02G057900 // TraesCS2B02G268200 // TraesCS7D02G364500 // …
GO:1901699	P	cellular response to nitrogen compound	6	70	0.00022	// TraesCS3B02G396100 // TraesCS3A02G363900 // TraesCS3D02G357400 // TraesCS1B02G290200 // TraesCS1A02G281100 // TraesCS1D02G280300
GO:0044242	P	cellular lipid catabolic process	6	70	0.00025	// TraesCS1B02G091600 // TraesCS1D02G075700 // TraesCS1A02G072800 // TraesCS1D02G075600 // TraesCS1A02G072700 // TraesCS1B02G091700
GO:0006342	P	chromatin silencing	6	70	0.00026	// TraesCS3B02G396100 // TraesCS3A02G363900 // TraesCS3D02G357400 // TraesCS1B02G290200 // TraesCS1A02G281100 // TraesCS1D02G280300
GO:0045814	P	negative regulation of gene expression, epigenetic	6	70	0.00026	// TraesCS3B02G396100 // TraesCS3A02G363900 // TraesCS3D02G357400 // TraesCS1B02G290200 // TraesCS1A02G281100 // TraesCS1D02G280300
GO:0048831	P	regulation of shoot system development	9	70	0.00034	// TraesCS4D02G058000 // TraesCS4B02G057900 // TraesCS3B02G396100 // TraesCS3A02G363900 // TraesCS3D02G357400 // TraesCS4A02G256700 // TraesCS1B02G290200 // TraesCS1A02G281100 // TraesCS1D02G280300
GO:0006310	P	DNA recombination	6	70	0.00034	// TraesCS1B02G091600 // TraesCS1D02G075700 // TraesCS1A02G072800 // TraesCS1D02G075600 // TraesCS1A02G072700 // TraesCS1B02G091700
GO:0051128	P	regulation of cellular component organization	9	70	0.00046	// TraesCS1B02G091600 // TraesCS4B02G346100 // TraesCS1D02G075700 // TraesCS1A02G072800 // TraesCS1D02G075600 // TraesCS4D02G341000 // TraesCS1A02G072700 // TraesCS1B02G091700 // TraesCS5A02G515000
GO:0042592	P	homeostatic process	15	70	0.0005	// TraesCS4B02G025400 // TraesCS1B02G091600 // TraesCS7A02G358300 // TraesCS4B02G346100 // TraesCS1D02G075700 // TraesCS4A02G289500 // TraesCS7D02G364500 // TraesCS1A02G072800 // TraesCS1D02G075600 // TraesCS4D02G341000 // TraesCS4D02G022500 // TraesCS1A02G072700 // TraesCS1B02G091700 // TraesCS5A02G515000 // TraesCS7B02G269400
GO:0031047	P	gene silencing by RNA	6	70	0.00062	// TraesCS3B02G396100 // TraesCS3A02G363900 // TraesCS3D02G357400 // TraesCS1B02G290200 // TraesCS1A02G281100 // TraesCS1D02G280300
GO:0072329	P	monocarboxylic acid catabolic process	6	70	0.00065	// TraesCS1B02G091600 // TraesCS1D02G075700 // TraesCS1A02G072800 // TraesCS1D02G075600 // TraesCS1A02G072700 // TraesCS1B02G091700
GO:0006417	P	regulation of translation	6	70	0.00071	// TraesCS3B02G396100 // TraesCS3A02G363900 // TraesCS3D02G357400 // TraesCS1B02G290200 // TraesCS1A02G281100 // TraesCS1D02G280300
GO:0051607	P	defense response to virus	6	70	0.00071	// TraesCS3B02G396100 // TraesCS3A02G363900 // TraesCS3D02G357400 // TraesCS1B02G290200 // TraesCS1A02G281100 // TraesCS1D02G280300
GO:0034248	P	regulation of cellular amide metabolic process	6	70	0.00072	// TraesCS3B02G396100 // TraesCS3A02G363900 // TraesCS3D02G357400 // TraesCS1B02G290200 // TraesCS1A02G281100 // TraesCS1D02G280300
GO:0001659	P	temperature homeostasis	9	70	0.00075	// TraesCS4B02G346100 // TraesCS7B02G269400 // TraesCS4A02G289500 // TraesCS7D02G364500 // TraesCS4B02G025400 // TraesCS7A02G358300 // TraesCS4D02G341000 // TraesCS5A02G515000 // TraesCS4D02G022500
GO:0042309	P	homoiothermy	9	70	0.00075	// TraesCS4B02G346100 // TraesCS7B02G269400 // TraesCS4A02G289500 // TraesCS7D02G364500 // TraesCS4B02G025400 // TraesCS7A02G358300 // TraesCS4D02G341000 // TraesCS5A02G515000 // TraesCS4D02G022500
GO:0048871	P	multicellular organismal homeostasis	9	70	0.0008	// TraesCS4B02G346100 // TraesCS7B02G269400 // TraesCS4A02G289500 // TraesCS7D02G364500 // TraesCS4B02G025400 // TraesCS7A02G358300 // TraesCS4D02G341000 // TraesCS5A02G515000 // TraesCS4D02G022500
GO:0032269	P	negative regulation of cellular protein metabolic process	6	70	0.00092	// TraesCS3B02G396100 // TraesCS3A02G363900 // TraesCS3D02G357400 // TraesCS1B02G290200 // TraesCS1A02G281100 // TraesCS1D02G280300
GO:0000280	P	nuclear division	6	70	0.001	// TraesCS1B02G091600 // TraesCS1D02G075700 // TraesCS1A02G072800 // TraesCS1D02G075600 // TraesCS1A02G072700 // TraesCS1B02G091700
GO:0009416	P	response to light stimulus	15	70	0.0013	// TraesCS7A02G511800 // TraesCS1B02G135600 // TraesCS4B02G346100 // TraesCS7B02G269400 // TraesCS7D02G364500 // TraesCS5B02G454600 // TraesCS7A02G358300 // TraesCS4A02G200800 // TraesCS4D02G341000 // TraesCS7B02G423100 // TraesCS4D02G111900 // TraesCS4B02G114600 // TraesCS5A02G515000 // TraesCS6D02G134800 // TraesCS7D02G501000
GO:1902589	P	single-organism organelle organization	9	70	0.0014	// TraesCS1B02G091600 // TraesCS4B02G346100 // TraesCS1D02G075700 // TraesCS1A02G072800 // TraesCS1D02G075600 // TraesCS4D02G341000 // TraesCS1A02G072700 // TraesCS1B02G091700 // TraesCS5A02G515000
GO:2000241	P	regulation of reproductive process	9	70	0.0014	// TraesCS4D02G058000 // TraesCS4B02G057900 // TraesCS3B02G396100 // TraesCS3A02G363900 // TraesCS3D02G357400 // TraesCS4A02G256700 // TraesCS1B02G290200 // TraesCS1A02G281100 // TraesCS1D02G280300
GO:0007154	P	cell communication	24	70	0.0014	// TraesCS4D02G058000 // TraesCS1D02G075700 // TraesCS5D02G415900 // TraesCS1D02G075600 // TraesCS1B02G091700 // TraesCS2A02G267400 // TraesCS3B02G396100 // TraesCS3A02G363900 // TraesCS7A02G358300 // TraesCS4A02G256700 // TraesCS1A02G072700 // TraesCS7B02G269400 // TraesCS5B02G410600 // TraesCS5A02G405900 // TraesCS1B02G091600 // TraesCS4B02G057900 // TraesCS2B02G268200 // TraesCS7D02G364500 // …
GO:0048285	P	organelle fission	6	70	0.0015	// TraesCS1B02G091600 // TraesCS1D02G075700 // TraesCS1A02G072800 // TraesCS1D02G075600 // TraesCS1A02G072700 // TraesCS1B02G091700
GO:0051248	P	negative regulation of protein metabolic process	6	70	0.0016	// TraesCS3B02G396100 // TraesCS3A02G363900 // TraesCS3D02G357400 // TraesCS1B02G290200 // TraesCS1A02G281100 // TraesCS1D02G280300
GO:1901564	P	organonitrogen compound metabolic process	21	70	0.0017	// TraesCS4D02G058000 // TraesCS4B02G057900 // TraesCS2A02G267400 // TraesCS2B02G268200 // TraesCS5B02G410600 // TraesCS1D02G075700 // TraesCS1B02G091600 // TraesCS5A02G405900 // TraesCS2D02G256400 // TraesCS5D02G415900 // TraesCS1A02G072800 // TraesCS3D02G357400 // TraesCS1D02G075600 // TraesCS3B02G396100 // TraesCS1B02G290200 // TraesCS1A02G072700 // TraesCS1B02G091700 // TraesCS3A02G363900 // …
GO:0010608	P	posttranscriptional regulation of gene expression	6	70	0.0017	// TraesCS3B02G396100 // TraesCS3A02G363900 // TraesCS3D02G357400 // TraesCS1B02G290200 // TraesCS1A02G281100 // TraesCS1D02G280300
GO:0006996	P	organelle organization	18	70	0.0019	// TraesCS5A02G515000 // TraesCS1B02G290200 // TraesCS4B02G346100 // TraesCS1D02G075700 // TraesCS1B02G091600 // TraesCS3B02G396100 // TraesCS1A02G072800 // TraesCS4D02G111900 // TraesCS3D02G357400 // TraesCS1D02G075600 // TraesCS4A02G200800 // TraesCS4D02G341000 // TraesCS1A02G072700 // TraesCS1A02G281100 // TraesCS1B02G091700 // TraesCS3A02G363900 // TraesCS1D02G280300 // TraesCS4B02G114600
GO:0071669	P	plant-type cell wall organization or biogenesis	9	70	0.0019	// TraesCS7A02G511800 // TraesCS1B02G135600 // TraesCS4B02G346100 // TraesCS5B02G454600 // TraesCS4D02G341000 // TraesCS7B02G423100 // TraesCS6D02G134800 // TraesCS5A02G515000 // TraesCS7D02G501000
GO:0048580	P	regulation of post-embryonic development	9	70	0.002	// TraesCS4D02G058000 // TraesCS4B02G057900 // TraesCS3B02G396100 // TraesCS3A02G363900 // TraesCS3D02G357400 // TraesCS4A02G256700 // TraesCS1B02G290200 // TraesCS1A02G281100 // TraesCS1D02G280300
GO:0040029	P	regulation of gene expression, epigenetic	6	70	0.0021	// TraesCS3B02G396100 // TraesCS3A02G363900 // TraesCS3D02G357400 // TraesCS1B02G290200 // TraesCS1A02G281100 // TraesCS1D02G280300
GO:0009755	P	hormone-mediated signaling pathway	15	70	0.0023	// TraesCS4D02G058000 // TraesCS4B02G057900 // TraesCS2A02G267400 // TraesCS2B02G268200 // TraesCS5B02G410600 // TraesCS1D02G075700 // TraesCS1B02G091600 // TraesCS5A02G405900 // TraesCS5D02G415900 // TraesCS1A02G072800 // TraesCS1D02G075600 // TraesCS4A02G256700 // TraesCS1A02G072700 // TraesCS1B02G091700 // TraesCS2D02G256400
GO:0009615	P	response to virus	6	70	0.0024	// TraesCS3B02G396100 // TraesCS3A02G363900 // TraesCS3D02G357400 // TraesCS1B02G290200 // TraesCS1A02G281100 // TraesCS1D02G280300
GO:0006974	P	cellular response to DNA damage stimulus	6	70	0.0024	// TraesCS1B02G091600 // TraesCS1D02G075700 // TraesCS1A02G072800 // TraesCS1D02G075600 // TraesCS1A02G072700 // TraesCS1B02G091700
GO:0050826	P	response to freezing	9	70	0.0025	// TraesCS4B02G346100 // TraesCS7B02G269400 // TraesCS4A02G289500 // TraesCS7D02G364500 // TraesCS4B02G025400 // TraesCS7A02G358300 // TraesCS4D02G341000 // TraesCS5A02G515000 // TraesCS4D02G022500
GO:0016042	P	lipid catabolic process	6	70	0.0028	// TraesCS1B02G091600 // TraesCS1D02G075700 // TraesCS1A02G072800 // TraesCS1D02G075600 // TraesCS1A02G072700 // TraesCS1B02G091700
GO:0016458	P	gene silencing	6	70	0.003	// TraesCS3B02G396100 // TraesCS3A02G363900 // TraesCS3D02G357400 // TraesCS1B02G290200 // TraesCS1A02G281100 // TraesCS1D02G280300
GO:0046395	P	carboxylic acid catabolic process	6	70	0.0034	// TraesCS1B02G091600 // TraesCS1D02G075700 // TraesCS1A02G072800 // TraesCS1D02G075600 // TraesCS1A02G072700 // TraesCS1B02G091700
GO:0051321	P	meiotic cell cycle	6	70	0.0034	// TraesCS1B02G091600 // TraesCS1D02G075700 // TraesCS1A02G072800 // TraesCS1D02G075600 // TraesCS1A02G072700 // TraesCS1B02G091700
GO:0016569	P	covalent chromatin modification	6	70	0.0038	// TraesCS3B02G396100 // TraesCS3A02G363900 // TraesCS3D02G357400 // TraesCS1B02G290200 // TraesCS1A02G281100 // TraesCS1D02G280300
GO:0016032	P	viral process	6	70	0.0047	// TraesCS3B02G396100 // TraesCS3A02G363900 // TraesCS3D02G357400 // TraesCS1B02G290200 // TraesCS1A02G281100 // TraesCS1D02G280300
GO:0044403	P	symbiosis, encompassing mutualism through parasitism	6	70	0.0062	// TraesCS3B02G396100 // TraesCS3A02G363900 // TraesCS3D02G357400 // TraesCS1B02G290200 // TraesCS1A02G281100 // TraesCS1D02G280300
GO:0044419	P	interspecies interaction between organisms	6	70	0.0066	// TraesCS3B02G396100 // TraesCS3A02G363900 // TraesCS3D02G357400 // TraesCS1B02G290200 // TraesCS1A02G281100 // TraesCS1D02G280300
GO:0044764	P	multi-organism cellular process	6	70	0.0076	// TraesCS3B02G396100 // TraesCS3A02G363900 // TraesCS3D02G357400 // TraesCS1B02G290200 // TraesCS1A02G281100 // TraesCS1D02G280300
GO:0043414	P	macromolecule methylation	6	70	0.0077	// TraesCS3B02G396100 // TraesCS3A02G363900 // TraesCS3D02G357400 // TraesCS1B02G290200 // TraesCS1A02G281100 // TraesCS1D02G280300
GO:2000026	P	regulation of multicellular organismal development	9	70	0.012	// TraesCS4D02G058000 // TraesCS4B02G057900 // TraesCS3B02G396100 // TraesCS3A02G363900 // TraesCS3D02G357400 // TraesCS4A02G256700 // TraesCS1B02G290200 // TraesCS1A02G281100 // TraesCS1D02G280300
GO:0002252	P	immune effector process	6	70	0.013	// TraesCS3B02G396100 // TraesCS3A02G363900 // TraesCS3D02G357400 // TraesCS1B02G290200 // TraesCS1A02G281100 // TraesCS1D02G280300
GO:0050896	P	response to stimulus	41	70	0.019	// TraesCS4D02G058000 // TraesCS1B02G135600 // TraesCS1D02G075700 // TraesCS4A02G289500 // TraesCS6B02G173900 // TraesCS5D02G415900 // TraesCS1D02G075600 // TraesCS4D02G341000 // TraesCS1B02G091700 // TraesCS4B02G025400 // TraesCS2A02G267400 // TraesCS3B02G396100 // TraesCS3A02G363900 // TraesCS7A02G358300 // TraesCS4A02G256700 // TraesCS1A02G072700 // TraesCS7B02G269400 // TraesCS7D02G501000 // …
GO:0022402	P	cell cycle process	6	70	0.02	// TraesCS1B02G091600 // TraesCS1D02G075700 // TraesCS1A02G072800 // TraesCS1D02G075600 // TraesCS1A02G072700 // TraesCS1B02G091700
GO:0016054	P	organic acid catabolic process	6	70	0.022	// TraesCS1B02G091600 // TraesCS1D02G075700 // TraesCS1A02G072800 // TraesCS1D02G075600 // TraesCS1A02G072700 // TraesCS1B02G091700
GO:0006631	P	fatty acid metabolic process	6	70	0.023	// TraesCS1B02G091600 // TraesCS1D02G075700 // TraesCS1A02G072800 // TraesCS1D02G075600 // TraesCS1A02G072700 // TraesCS1B02G091700
GO:0006325	P	chromatin organization	6	70	0.024	// TraesCS3B02G396100 // TraesCS3A02G363900 // TraesCS3D02G357400 // TraesCS1B02G290200 // TraesCS1A02G281100 // TraesCS1D02G280300
GO:0009639	P	response to red or far red light	6	70	0.025	// TraesCS7B02G269400 // TraesCS7D02G364500 // TraesCS7A02G358300 // TraesCS4A02G200800 // TraesCS4D02G111900 // TraesCS4B02G114600
GO:0007165	P	signal transduction	18	70	0.028	// TraesCS4D02G058000 // TraesCS4B02G057900 // TraesCS2A02G267400 // TraesCS7A02G358300 // TraesCS2B02G268200 // TraesCS5B02G410600 // TraesCS1D02G075700 // TraesCS1B02G091600 // TraesCS5A02G405900 // TraesCS7D02G364500 // TraesCS5D02G415900 // TraesCS1A02G072800 // TraesCS1D02G075600 // TraesCS4A02G256700 // TraesCS1A02G072700 // TraesCS1B02G091700 // TraesCS2D02G256400 // TraesCS7B02G269400
GO:0051239	P	regulation of multicellular organismal process	9	70	0.032	// TraesCS4D02G058000 // TraesCS4B02G057900 // TraesCS3B02G396100 // TraesCS3A02G363900 // TraesCS3D02G357400 // TraesCS4A02G256700 // TraesCS1B02G290200 // TraesCS1A02G281100 // TraesCS1D02G280300
GO:0032259	P	methylation	6	70	0.036	// TraesCS3B02G396100 // TraesCS3A02G363900 // TraesCS3D02G357400 // TraesCS1B02G290200 // TraesCS1A02G281100 // TraesCS1D02G280300
GO:0032504	P	multicellular organism reproduction	6	70	0.036	// TraesCS1B02G091600 // TraesCS1D02G075700 // TraesCS1A02G072800 // TraesCS1D02G075600 // TraesCS1A02G072700 // TraesCS1B02G091700
GO:0009628	P	response to abiotic stimulus	24	70	0.048	// TraesCS1B02G135600 // TraesCS1D02G075700 // TraesCS4A02G289500 // TraesCS1D02G075600 // TraesCS4D02G341000 // TraesCS1B02G091700 // TraesCS1A02G072800 // TraesCS7A02G358300 // TraesCS1A02G072700 // TraesCS7B02G269400 // TraesCS7D02G501000 // TraesCS7A02G511800 // TraesCS4A02G200800 // TraesCS7B02G423100 // TraesCS4B02G114600 // TraesCS5A02G515000 // TraesCS1B02G091600 // TraesCS4B02G346100 // …
GO:0071840	P	cellular component organization or biogenesis	24	70	0.052	// TraesCS1B02G135600 // TraesCS1D02G075700 // TraesCS1D02G075600 // TraesCS4D02G341000 // TraesCS1B02G091700 // TraesCS3B02G396100 // TraesCS3A02G363900 // TraesCS1A02G072700 // TraesCS7D02G501000 // TraesCS7A02G511800 // TraesCS4A02G200800 // TraesCS7B02G423100 // TraesCS4B02G114600 // TraesCS5A02G515000 // TraesCS6D02G134800 // TraesCS1B02G091600 // TraesCS4B02G346100 // TraesCS1A02G072800 // …
GO:0032268	P	regulation of cellular protein metabolic process	6	70	0.053	// TraesCS3B02G396100 // TraesCS3A02G363900 // TraesCS3D02G357400 // TraesCS1B02G290200 // TraesCS1A02G281100 // TraesCS1D02G280300
GO:0044282	P	small molecule catabolic process	6	70	0.058	// TraesCS1B02G091600 // TraesCS1D02G075700 // TraesCS1A02G072800 // TraesCS1D02G075600 // TraesCS1A02G072700 // TraesCS1B02G091700
GO:0044255	P	cellular lipid metabolic process	9	70	0.058	// TraesCS1B02G091600 // TraesCS7A02G358300 // TraesCS1D02G075700 // TraesCS7D02G364500 // TraesCS1A02G072800 // TraesCS1D02G075600 // TraesCS1A02G072700 // TraesCS1B02G091700 // TraesCS7B02G269400
GO:0071554	P	cell wall organization or biogenesis	9	70	0.074	// TraesCS7A02G511800 // TraesCS1B02G135600 // TraesCS4B02G346100 // TraesCS5B02G454600 // TraesCS4D02G341000 // TraesCS7B02G423100 // TraesCS6D02G134800 // TraesCS5A02G515000 // TraesCS7D02G501000
GO:0051246	P	regulation of protein metabolic process	6	70	0.078	// TraesCS3B02G396100 // TraesCS3A02G363900 // TraesCS3D02G357400 // TraesCS1B02G290200 // TraesCS1A02G281100 // TraesCS1D02G280300
GO:0006412	P	translation	6	70	0.097	// TraesCS3B02G396100 // TraesCS3A02G363900 // TraesCS3D02G357400 // TraesCS1B02G290200 // TraesCS1A02G281100 // TraesCS1D02G280300
GO:0043933	P	macromolecular complex subunit organization	9	70	0.11	// TraesCS4D02G341000 // TraesCS4B02G346100 // TraesCS3B02G396100 // TraesCS3A02G363900 // TraesCS3D02G357400 // TraesCS1B02G290200 // TraesCS1A02G281100 // TraesCS5A02G515000 // TraesCS1D02G280300
GO:0044699	P	single-organism process	47	70	0.12	// TraesCS4D02G058000 // TraesCS1D02G075700 // TraesCS4A02G289500 // TraesCS5D02G415900 // TraesCS1D02G075600 // TraesCS4D02G341000 // TraesCS1B02G091700 // TraesCS4A02G252100 // TraesCS4B02G345600 // TraesCS7D02G019800 // TraesCS2A02G267400 // TraesCS5A02G514700 // TraesCS7A02G022600 // TraesCS3D02G357400 // TraesCS3B02G396100 // TraesCS3A02G363900 // TraesCS7A02G358300 // TraesCS4A02G256700 // …
GO:0043043	P	peptide biosynthetic process	6	70	0.12	// TraesCS3B02G396100 // TraesCS3A02G363900 // TraesCS3D02G357400 // TraesCS1B02G290200 // TraesCS1A02G281100 // TraesCS1D02G280300
GO:0043207	P	response to external biotic stimulus	9	70	0.71	// TraesCS3B02G396100 // TraesCS3A02G363900 // TraesCS3D02G357400 // TraesCS4A02G200800 // TraesCS1B02G290200 // TraesCS4D02G111900 // TraesCS4B02G114600 // TraesCS1D02G280300 // TraesCS1A02G281100
GO:0009607	P	response to biotic stimulus	9	70	0.72	// TraesCS3B02G396100 // TraesCS3A02G363900 // TraesCS3D02G357400 // TraesCS4A02G200800 // TraesCS1B02G290200 // TraesCS4D02G111900 // TraesCS4B02G114600 // TraesCS1D02G280300 // TraesCS1A02G281100
GO:0009605	P	response to external stimulus	9	70	0.91	// TraesCS3B02G396100 // TraesCS3A02G363900 // TraesCS3D02G357400 // TraesCS4A02G200800 // TraesCS1B02G290200 // TraesCS4D02G111900 // TraesCS4B02G114600 // TraesCS1D02G280300 // TraesCS1A02G281100
GO:0019538	P	protein metabolic process	6	70	1	// TraesCS3B02G396100 // TraesCS3A02G363900 // TraesCS3D02G357400 // TraesCS1B02G290200 // TraesCS1A02G281100 // TraesCS1D02G280300
GO:0044281	P	small molecule metabolic process	9	70	0.88	// TraesCS1B02G091600 // TraesCS7A02G358300 // TraesCS1D02G075700 // TraesCS7D02G364500 // TraesCS1A02G072800 // TraesCS1D02G075600 // TraesCS1A02G072700 // TraesCS1B02G091700 // TraesCS7B02G269400
GO:0006629	P	lipid metabolic process	9	70	0.22	// TraesCS1B02G091600 // TraesCS7A02G358300 // TraesCS1D02G075700 // TraesCS7D02G364500 // TraesCS1A02G072800 // TraesCS1D02G075600 // TraesCS1A02G072700 // TraesCS1B02G091700 // TraesCS7B02G269400
GO:0043412	P	macromolecule modification	6	70	1	// TraesCS3B02G396100 // TraesCS3A02G363900 // TraesCS3D02G357400 // TraesCS1B02G290200 // TraesCS1A02G281100 // TraesCS1D02G280300
GO:0009266	P	response to temperature stimulus	9	70	0.5	// TraesCS4B02G346100 // TraesCS7B02G269400 // TraesCS4A02G289500 // TraesCS7D02G364500 // TraesCS4B02G025400 // TraesCS7A02G358300 // TraesCS4D02G341000 // TraesCS5A02G515000 // TraesCS4D02G022500
GO:0014070	P	response to organic cyclic compound	6	70	0.52	// TraesCS3B02G396100 // TraesCS3A02G363900 // TraesCS3D02G357400 // TraesCS1B02G290200 // TraesCS1A02G281100 // TraesCS1D02G280300
GO:0098542	P	defense response to other organism	6	70	0.84	// TraesCS3B02G396100 // TraesCS3A02G363900 // TraesCS3D02G357400 // TraesCS1B02G290200 // TraesCS1A02G281100 // TraesCS1D02G280300
GO:0045087	P	innate immune response	6	70	0.65	// TraesCS3B02G396100 // TraesCS3A02G363900 // TraesCS3D02G357400 // TraesCS1B02G290200 // TraesCS1A02G281100 // TraesCS1D02G280300
GO:0044763	P	single-organism cellular process	30	70	0.8	// TraesCS4D02G058000 // TraesCS1D02G075700 // TraesCS5D02G415900 // TraesCS1D02G075600 // TraesCS4D02G341000 // TraesCS1B02G091700 // TraesCS2A02G267400 // TraesCS3B02G396100 // TraesCS3A02G363900 // TraesCS7A02G358300 // TraesCS4A02G256700 // TraesCS1A02G072700 // TraesCS7B02G269400 // TraesCS5B02G410600 // TraesCS5A02G405900 // TraesCS1B02G091600 // TraesCS4A02G200800 // TraesCS4B02G114600 // …
GO:0048522	P	positive regulation of cellular process	6	70	0.31	// TraesCS4B02G346100 // TraesCS1D02G075700 // TraesCS1A02G072800 // TraesCS4D02G341000 // TraesCS1B02G091700 // TraesCS5A02G515000
GO:0044712	P	single-organism catabolic process	6	70	0.45	// TraesCS1B02G091600 // TraesCS1D02G075700 // TraesCS1A02G072800 // TraesCS1D02G075600 // TraesCS1A02G072700 // TraesCS1B02G091700
GO:0044710	P	single-organism metabolic process	18	70	0.91	// TraesCS5A02G515000 // TraesCS7A02G358300 // TraesCS4B02G346100 // TraesCS1D02G075700 // TraesCS1B02G091600 // TraesCS7D02G364500 // TraesCS3B02G396100 // TraesCS1A02G072800 // TraesCS3D02G357400 // TraesCS1D02G075600 // TraesCS1A02G281100 // TraesCS4D02G341000 // TraesCS1A02G072700 // TraesCS1B02G290200 // TraesCS1B02G091700 // TraesCS3A02G363900 // TraesCS1D02G280300 // TraesCS7B02G269400
GO:0044711	P	single-organism biosynthetic process	6	70	0.99	// TraesCS4B02G346100 // TraesCS7B02G269400 // TraesCS7D02G364500 // TraesCS7A02G358300 // TraesCS4D02G341000 // TraesCS5A02G515000
GO:0051707	P	response to other organism	9	70	0.71	// TraesCS3B02G396100 // TraesCS3A02G363900 // TraesCS3D02G357400 // TraesCS4A02G200800 // TraesCS1B02G290200 // TraesCS4D02G111900 // TraesCS4B02G114600 // TraesCS1D02G280300 // TraesCS1A02G281100
GO:0051704	P	multi-organism process	9	70	0.93	// TraesCS3B02G396100 // TraesCS3A02G363900 // TraesCS3D02G357400 // TraesCS4A02G200800 // TraesCS1B02G290200 // TraesCS4D02G111900 // TraesCS4B02G114600 // TraesCS1D02G280300 // TraesCS1A02G281100
GO:0044267	P	cellular protein metabolic process	6	70	1	// TraesCS3B02G396100 // TraesCS3A02G363900 // TraesCS3D02G357400 // TraesCS1B02G290200 // TraesCS1A02G281100 // TraesCS1D02G280300
GO:0007049	P	cell cycle	6	70	0.14	// TraesCS1B02G091600 // TraesCS1D02G075700 // TraesCS1A02G072800 // TraesCS1D02G075600 // TraesCS1A02G072700 // TraesCS1B02G091700
GO:0006518	P	peptide metabolic process	6	70	0.16	// TraesCS3B02G396100 // TraesCS3A02G363900 // TraesCS3D02G357400 // TraesCS1B02G290200 // TraesCS1A02G281100 // TraesCS1D02G280300
GO:0009409	P	response to cold	9	70	0.28	// TraesCS4B02G346100 // TraesCS7B02G269400 // TraesCS4A02G289500 // TraesCS7D02G364500 // TraesCS4B02G025400 // TraesCS7A02G358300 // TraesCS4D02G341000 // TraesCS5A02G515000 // TraesCS4D02G022500
GO:0006396	P	RNA processing	6	70	0.15	// TraesCS3B02G396100 // TraesCS3A02G363900 // TraesCS3D02G357400 // TraesCS1B02G290200 // TraesCS1A02G281100 // TraesCS1D02G280300
GO:0048518	P	positive regulation of biological process	6	70	0.62	// TraesCS4B02G346100 // TraesCS1D02G075700 // TraesCS1A02G072800 // TraesCS4D02G341000 // TraesCS1B02G091700 // TraesCS5A02G515000
GO:0043436	P	oxoacid metabolic process	6	70	0.85	// TraesCS1B02G091600 // TraesCS1D02G075700 // TraesCS1A02G072800 // TraesCS1D02G075600 // TraesCS1A02G072700 // TraesCS1B02G091700
GO:0006082	P	organic acid metabolic process	9	70	0.56	// TraesCS1B02G091600 // TraesCS7A02G358300 // TraesCS1D02G075700 // TraesCS7D02G364500 // TraesCS1A02G072800 // TraesCS1D02G075600 // TraesCS1A02G072700 // TraesCS1B02G091700 // TraesCS7B02G269400
GO:1901566	P	organonitrogen compound biosynthetic process	6	70	0.8	// TraesCS3B02G396100 // TraesCS3A02G363900 // TraesCS3D02G357400 // TraesCS1B02G290200 // TraesCS1A02G281100 // TraesCS1D02G280300
GO:0002376	P	immune system process	6	70	0.75	// TraesCS3B02G396100 // TraesCS3A02G363900 // TraesCS3D02G357400 // TraesCS1B02G290200 // TraesCS1A02G281100 // TraesCS1D02G280300
GO:0033554	P	cellular response to stress	6	70	0.83	// TraesCS1B02G091600 // TraesCS1D02G075700 // TraesCS1A02G072800 // TraesCS1D02G075600 // TraesCS1A02G072700 // TraesCS1B02G091700
GO:0006952	P	defense response	6	70	0.99	// TraesCS3B02G396100 // TraesCS3A02G363900 // TraesCS3D02G357400 // TraesCS1B02G290200 // TraesCS1A02G281100 // TraesCS1D02G280300
GO:0006950	P	response to stress	21	70	0.8	// TraesCS4B02G025400 // TraesCS5A02G515000 // TraesCS7A02G358300 // TraesCS4B02G346100 // TraesCS1D02G075700 // TraesCS4A02G289500 // TraesCS7D02G364500 // TraesCS3B02G396100 // TraesCS1A02G072800 // TraesCS1B02G091600 // TraesCS3D02G357400 // TraesCS1D02G075600 // TraesCS1A02G281100 // TraesCS4D02G341000 // TraesCS4D02G022500 // TraesCS1A02G072700 // TraesCS1B02G290200 // TraesCS1B02G091700 // …
GO:0006955	P	immune response	6	70	0.71	// TraesCS3B02G396100 // TraesCS3A02G363900 // TraesCS3D02G357400 // TraesCS1B02G290200 // TraesCS1A02G281100 // TraesCS1D02G280300
GO:0010154	P	fruit development	6	70	0.49	// TraesCS3B02G396100 // TraesCS3A02G363900 // TraesCS3D02G357400 // TraesCS1B02G290200 // TraesCS1A02G281100 // TraesCS1D02G280300
GO:0071407	P	cellular response to organic cyclic compound	6	70	0.14	// TraesCS3B02G396100 // TraesCS3A02G363900 // TraesCS3D02G357400 // TraesCS1B02G290200 // TraesCS1A02G281100 // TraesCS1D02G280300
GO:0009056	P	catabolic process	6	70	0.96	// TraesCS1B02G091600 // TraesCS1D02G075700 // TraesCS1A02G072800 // TraesCS1D02G075600 // TraesCS1A02G072700 // TraesCS1B02G091700
GO:0032787	P	monocarboxylic acid metabolic process	6	70	0.56	// TraesCS1B02G091600 // TraesCS1D02G075700 // TraesCS1A02G072800 // TraesCS1D02G075600 // TraesCS1A02G072700 // TraesCS1B02G091700
GO:1901575	P	organic substance catabolic process	6	70	0.92	// TraesCS1B02G091600 // TraesCS1D02G075700 // TraesCS1A02G072800 // TraesCS1D02G075600 // TraesCS1A02G072700 // TraesCS1B02G091700
GO:0016043	P	cellular component organization	18	70	0.36	// TraesCS5A02G515000 // TraesCS1B02G290200 // TraesCS4B02G346100 // TraesCS1D02G075700 // TraesCS1B02G091600 // TraesCS3B02G396100 // TraesCS1A02G072800 // TraesCS4D02G111900 // TraesCS3D02G357400 // TraesCS1D02G075600 // TraesCS4A02G200800 // TraesCS4D02G341000 // TraesCS1A02G072700 // TraesCS1A02G281100 // TraesCS1B02G091700 // TraesCS3A02G363900 // TraesCS1D02G280300 // TraesCS4B02G114600
GO:1901698	P	response to nitrogen compound	6	70	0.21	// TraesCS3B02G396100 // TraesCS3A02G363900 // TraesCS3D02G357400 // TraesCS1B02G290200 // TraesCS1A02G281100 // TraesCS1D02G280300
GO:0043604	P	amide biosynthetic process	6	70	0.14	// TraesCS3B02G396100 // TraesCS3A02G363900 // TraesCS3D02G357400 // TraesCS1B02G290200 // TraesCS1A02G281100 // TraesCS1D02G280300
GO:0043603	P	cellular amide metabolic process	6	70	0.2	// TraesCS3B02G396100 // TraesCS3A02G363900 // TraesCS3D02G357400 // TraesCS1B02G290200 // TraesCS1A02G281100 // TraesCS1D02G280300
GO:0019752	P	carboxylic acid metabolic process	6	70	0.81	// TraesCS1B02G091600 // TraesCS1D02G075700 // TraesCS1A02G072800 // TraesCS1D02G075600 // TraesCS1A02G072700 // TraesCS1B02G091700
GO:0044248	P	cellular catabolic process	6	70	0.84	// TraesCS1B02G091600 // TraesCS1D02G075700 // TraesCS1A02G072800 // TraesCS1D02G075600 // TraesCS1A02G072700 // TraesCS1B02G091700
GO:0044085	P	cellular component biogenesis	9	70	0.37	// TraesCS7A02G511800 // TraesCS1B02G135600 // TraesCS4B02G346100 // TraesCS5B02G454600 // TraesCS4D02G341000 // TraesCS7B02G423100 // TraesCS6D02G134800 // TraesCS5A02G515000 // TraesCS7D02G501000
GO:0043565	F	sequence-specific DNA binding	64	70	1.2e-84	// TraesCS4D02G058000 // TraesCS4A02G289400 // TraesCS5D02G013300 // TraesCS5A02G514700 // TraesCS4D02G019600 // TraesCS1D02G075700 // TraesCS4A02G289500 // TraesCS6B02G173900 // TraesCS5D02G415900 // TraesCS1D02G075600 // TraesCS4D02G341000 // TraesCS1B02G091700 // TraesCS3A02G363900 // TraesCS4B02G345600 // TraesCS7D02G019800 // TraesCS2A02G267400 // TraesCS4D02G022600 // TraesCS4B02G022000 // …
GO:0003700	F	transcription factor activity, sequence-specific DNA binding	64	70	1.5e-66	// TraesCS4D02G058000 // TraesCS4A02G289400 // TraesCS5D02G013300 // TraesCS5A02G514700 // TraesCS4D02G019600 // TraesCS1D02G075700 // TraesCS4A02G289500 // TraesCS6B02G173900 // TraesCS5D02G415900 // TraesCS1D02G075600 // TraesCS4D02G341000 // TraesCS1B02G091700 // TraesCS3A02G363900 // TraesCS4B02G345600 // TraesCS7D02G019800 // TraesCS2A02G267400 // TraesCS4D02G022600 // TraesCS4B02G022000 // …
GO:0001071	F	nucleic acid binding transcription factor activity	64	70	1.5e-66	// TraesCS4D02G058000 // TraesCS4A02G289400 // TraesCS5D02G013300 // TraesCS5A02G514700 // TraesCS4D02G019600 // TraesCS1D02G075700 // TraesCS4A02G289500 // TraesCS6B02G173900 // TraesCS5D02G415900 // TraesCS1D02G075600 // TraesCS4D02G341000 // TraesCS1B02G091700 // TraesCS3A02G363900 // TraesCS4B02G345600 // TraesCS7D02G019800 // TraesCS2A02G267400 // TraesCS4D02G022600 // TraesCS4B02G022000 // …
GO:0003677	F	DNA binding	70	70	4.3e-63	// TraesCS4D02G058000 // TraesCS4A02G289400 // TraesCS4A02G292100 // TraesCS5D02G013300 // TraesCS5A02G514700 // TraesCS4D02G019600 // TraesCS1D02G075700 // TraesCS4A02G289500 // TraesCS6B02G173900 // TraesCS5D02G415900 // TraesCS1D02G075600 // TraesCS4D02G341000 // TraesCS1B02G091700 // TraesCS3A02G363900 // TraesCS4B02G114600 // TraesCS7D02G019800 // TraesCS4A02G291900 // TraesCS2A02G267400 // …
GO:0003676	F	nucleic acid binding	70	70	2.1e-51	// TraesCS4D02G058000 // TraesCS4A02G289400 // TraesCS4A02G292100 // TraesCS5D02G013300 // TraesCS5A02G514700 // TraesCS4D02G019600 // TraesCS1D02G075700 // TraesCS4A02G289500 // TraesCS6B02G173900 // TraesCS5D02G415900 // TraesCS1D02G075600 // TraesCS4D02G341000 // TraesCS1B02G091700 // TraesCS3A02G363900 // TraesCS4B02G114600 // TraesCS7D02G019800 // TraesCS4A02G291900 // TraesCS2A02G267400 // …
GO:1901363	F	heterocyclic compound binding	70	70	7.6e-30	// TraesCS4D02G058000 // TraesCS4A02G289400 // TraesCS4A02G292100 // TraesCS5D02G013300 // TraesCS5A02G514700 // TraesCS4D02G019600 // TraesCS1D02G075700 // TraesCS4A02G289500 // TraesCS6B02G173900 // TraesCS5D02G415900 // TraesCS1D02G075600 // TraesCS4D02G341000 // TraesCS1B02G091700 // TraesCS3A02G363900 // TraesCS4B02G114600 // TraesCS7D02G019800 // TraesCS4A02G291900 // TraesCS2A02G267400 // …
GO:0097159	F	organic cyclic compound binding	70	70	8.3e-30	// TraesCS4D02G058000 // TraesCS4A02G289400 // TraesCS4A02G292100 // TraesCS5D02G013300 // TraesCS5A02G514700 // TraesCS4D02G019600 // TraesCS1D02G075700 // TraesCS4A02G289500 // TraesCS6B02G173900 // TraesCS5D02G415900 // TraesCS1D02G075600 // TraesCS4D02G341000 // TraesCS1B02G091700 // TraesCS3A02G363900 // TraesCS4B02G114600 // TraesCS7D02G019800 // TraesCS4A02G291900 // TraesCS2A02G267400 // …
GO:0005488	F	binding	70	70	4e-12	// TraesCS4D02G058000 // TraesCS4A02G289400 // TraesCS4A02G292100 // TraesCS5D02G013300 // TraesCS5A02G514700 // TraesCS4D02G019600 // TraesCS1D02G075700 // TraesCS4A02G289500 // TraesCS6B02G173900 // TraesCS5D02G415900 // TraesCS1D02G075600 // TraesCS4D02G341000 // TraesCS1B02G091700 // TraesCS3A02G363900 // TraesCS4B02G114600 // TraesCS7D02G019800 // TraesCS4A02G291900 // TraesCS2A02G267400 // …
GO:0005515	F	protein binding	51	70	8.3e-10	// TraesCS4D02G058000 // TraesCS4A02G289400 // TraesCS5D02G013300 // TraesCS5A02G514700 // TraesCS1D02G075700 // TraesCS5D02G415900 // TraesCS1D02G075600 // TraesCS4D02G341000 // TraesCS1B02G091700 // TraesCS4B02G345600 // TraesCS7D02G019800 // TraesCS2A02G267400 // TraesCS4D02G022600 // TraesCS7A02G022600 // TraesCS3D02G357400 // TraesCS3B02G396100 // TraesCS3A02G363900 // TraesCS7A02G358300 // …
GO:0001067	F	regulatory region nucleic acid binding	9	70	2.4e-06	// TraesCS4A02G289400 // TraesCS5A02G007800 // TraesCS4B02G025500 // TraesCS5D02G013300 // TraesCS4B02G280700 // TraesCS4A02G022700 // TraesCS5B02G006400 // TraesCS4D02G279300 // TraesCS4D02G022600
GO:0044212	F	transcription regulatory region DNA binding	9	70	2.4e-06	// TraesCS4A02G289400 // TraesCS5A02G007800 // TraesCS4B02G025500 // TraesCS5D02G013300 // TraesCS4B02G280700 // TraesCS4A02G022700 // TraesCS5B02G006400 // TraesCS4D02G279300 // TraesCS4D02G022600
GO:0000975	F	regulatory region DNA binding	9	70	2.4e-06	// TraesCS4A02G289400 // TraesCS5A02G007800 // TraesCS4B02G025500 // TraesCS5D02G013300 // TraesCS4B02G280700 // TraesCS4A02G022700 // TraesCS5B02G006400 // TraesCS4D02G279300 // TraesCS4D02G022600
GO:0050825	F	ice binding	9	70	0.00075	// TraesCS4B02G346100 // TraesCS7B02G269400 // TraesCS4A02G289500 // TraesCS7D02G364500 // TraesCS4B02G025400 // TraesCS7A02G358300 // TraesCS4D02G341000 // TraesCS5A02G515000 // TraesCS4D02G022500
GO:0050824	F	water binding	9	70	0.00075	// TraesCS4B02G346100 // TraesCS7B02G269400 // TraesCS4A02G289500 // TraesCS7D02G364500 // TraesCS4B02G025400 // TraesCS7A02G358300 // TraesCS4D02G341000 // TraesCS5A02G515000 // TraesCS4D02G022500
GO:0003824	F	catalytic activity	9	70	1	// TraesCS4D02G058000 // TraesCS4B02G057900 // TraesCS7B02G269400 // TraesCS7D02G364500 // TraesCS4A02G252100 // TraesCS7A02G358300 // TraesCS4A02G256700 // TraesCS4B02G063100 // TraesCS4D02G062100
GO:0005634	C	nucleus	67	70	5.5e-28	// TraesCS4D02G058000 // TraesCS4A02G289400 // TraesCS4A02G292100 // TraesCS5D02G013300 // TraesCS5A02G514700 // TraesCS4D02G019600 // TraesCS1D02G075700 // TraesCS4A02G289500 // TraesCS6B02G173900 // TraesCS5D02G415900 // TraesCS1D02G075600 // TraesCS4D02G341000 // TraesCS1B02G091700 // TraesCS3A02G363900 // TraesCS4B02G345600 // TraesCS7D02G019800 // TraesCS4A02G291900 // TraesCS2A02G267400 // …
GO:0043231	C	intracellular membrane-bounded organelle	67	70	2e-10	// TraesCS4D02G058000 // TraesCS4A02G289400 // TraesCS4A02G292100 // TraesCS5D02G013300 // TraesCS5A02G514700 // TraesCS4D02G019600 // TraesCS1D02G075700 // TraesCS4A02G289500 // TraesCS6B02G173900 // TraesCS5D02G415900 // TraesCS1D02G075600 // TraesCS4D02G341000 // TraesCS1B02G091700 // TraesCS3A02G363900 // TraesCS4B02G345600 // TraesCS7D02G019800 // TraesCS4A02G291900 // TraesCS2A02G267400 // …
GO:0043227	C	membrane-bounded organelle	67	70	2.2e-10	// TraesCS4D02G058000 // TraesCS4A02G289400 // TraesCS4A02G292100 // TraesCS5D02G013300 // TraesCS5A02G514700 // TraesCS4D02G019600 // TraesCS1D02G075700 // TraesCS4A02G289500 // TraesCS6B02G173900 // TraesCS5D02G415900 // TraesCS1D02G075600 // TraesCS4D02G341000 // TraesCS1B02G091700 // TraesCS3A02G363900 // TraesCS4B02G345600 // TraesCS7D02G019800 // TraesCS4A02G291900 // TraesCS2A02G267400 // …
GO:0043229	C	intracellular organelle	67	70	6.2e-10	// TraesCS4D02G058000 // TraesCS4A02G289400 // TraesCS4A02G292100 // TraesCS5D02G013300 // TraesCS5A02G514700 // TraesCS4D02G019600 // TraesCS1D02G075700 // TraesCS4A02G289500 // TraesCS6B02G173900 // TraesCS5D02G415900 // TraesCS1D02G075600 // TraesCS4D02G341000 // TraesCS1B02G091700 // TraesCS3A02G363900 // TraesCS4B02G345600 // TraesCS7D02G019800 // TraesCS4A02G291900 // TraesCS2A02G267400 // …
GO:0043226	C	organelle	67	70	7.3e-10	// TraesCS4D02G058000 // TraesCS4A02G289400 // TraesCS4A02G292100 // TraesCS5D02G013300 // TraesCS5A02G514700 // TraesCS4D02G019600 // TraesCS1D02G075700 // TraesCS4A02G289500 // TraesCS6B02G173900 // TraesCS5D02G415900 // TraesCS1D02G075600 // TraesCS4D02G341000 // TraesCS1B02G091700 // TraesCS3A02G363900 // TraesCS4B02G345600 // TraesCS7D02G019800 // TraesCS4A02G291900 // TraesCS2A02G267400 // …
GO:0044424	C	intracellular part	67	70	7.7e-08	// TraesCS4D02G058000 // TraesCS4A02G289400 // TraesCS4A02G292100 // TraesCS5D02G013300 // TraesCS5A02G514700 // TraesCS4D02G019600 // TraesCS1D02G075700 // TraesCS4A02G289500 // TraesCS6B02G173900 // TraesCS5D02G415900 // TraesCS1D02G075600 // TraesCS4D02G341000 // TraesCS1B02G091700 // TraesCS3A02G363900 // TraesCS4B02G345600 // TraesCS7D02G019800 // TraesCS4A02G291900 // TraesCS2A02G267400 // …
GO:0005622	C	intracellular	67	70	1.1e-07	// TraesCS4D02G058000 // TraesCS4A02G289400 // TraesCS4A02G292100 // TraesCS5D02G013300 // TraesCS5A02G514700 // TraesCS4D02G019600 // TraesCS1D02G075700 // TraesCS4A02G289500 // TraesCS6B02G173900 // TraesCS5D02G415900 // TraesCS1D02G075600 // TraesCS4D02G341000 // TraesCS1B02G091700 // TraesCS3A02G363900 // TraesCS4B02G345600 // TraesCS7D02G019800 // TraesCS4A02G291900 // TraesCS2A02G267400 // …
GO:0044464	C	cell part	67	70	8.8e-06	// TraesCS4D02G058000 // TraesCS4A02G289400 // TraesCS4A02G292100 // TraesCS5D02G013300 // TraesCS5A02G514700 // TraesCS4D02G019600 // TraesCS1D02G075700 // TraesCS4A02G289500 // TraesCS6B02G173900 // TraesCS5D02G415900 // TraesCS1D02G075600 // TraesCS4D02G341000 // TraesCS1B02G091700 // TraesCS3A02G363900 // TraesCS4B02G345600 // TraesCS7D02G019800 // TraesCS4A02G291900 // TraesCS2A02G267400 // …
GO:0005623	C	cell	67	70	9.1e-06	// TraesCS4D02G058000 // TraesCS4A02G289400 // TraesCS4A02G292100 // TraesCS5D02G013300 // TraesCS5A02G514700 // TraesCS4D02G019600 // TraesCS1D02G075700 // TraesCS4A02G289500 // TraesCS6B02G173900 // TraesCS5D02G415900 // TraesCS1D02G075600 // TraesCS4D02G341000 // TraesCS1B02G091700 // TraesCS3A02G363900 // TraesCS4B02G345600 // TraesCS7D02G019800 // TraesCS4A02G291900 // TraesCS2A02G267400 // …
GO:0005829	C	cytosol	21	70	5e-05	// TraesCS7D02G019800 // TraesCS1B02G290200 // TraesCS1B02G135600 // TraesCS7A02G511800 // TraesCS4B02G346100 // TraesCS7A02G022600 // TraesCS3D02G357400 // TraesCS3B02G396100 // TraesCS3A02G363900 // TraesCS5B02G454600 // TraesCS4D02G340700 // TraesCS5A02G514700 // TraesCS6D02G134800 // TraesCS4A02G469900 // TraesCS4D02G341000 // TraesCS7B02G423100 // TraesCS1A02G281100 // TraesCS5A02G515000 // …
GO:0009536	C	plastid	6	70	1	// TraesCS7B02G269400 // TraesCS7D02G364500 // TraesCS4A02G252100 // TraesCS7A02G358300 // TraesCS4D02G062100 // TraesCS4B02G063100
GO:0044444	C	cytoplasmic part	27	70	0.95	// TraesCS1B02G135600 // TraesCS7B02G269400 // TraesCS4D02G341000 // TraesCS3A02G363900 // TraesCS7D02G019800 // TraesCS7A02G022600 // TraesCS3D02G357400 // TraesCS3B02G396100 // TraesCS4A02G252100 // TraesCS5A02G514700 // TraesCS7D02G501000 // TraesCS7A02G511800 // TraesCS4D02G062100 // TraesCS7B02G423100 // TraesCS4B02G345600 // TraesCS5A02G515000 // TraesCS6D02G134800 // TraesCS4A02G469900 // …
GO:0005737	C	cytoplasm	33	70	0.94	// TraesCS1B02G135600 // TraesCS1D02G075700 // TraesCS4D02G341000 // TraesCS1B02G091700 // TraesCS4A02G252100 // TraesCS4B02G345600 // TraesCS7D02G019800 // TraesCS5A02G514700 // TraesCS7A02G022600 // TraesCS3D02G357400 // TraesCS3B02G396100 // TraesCS3A02G363900 // TraesCS7A02G358300 // TraesCS7B02G269400 // TraesCS7D02G501000 // TraesCS7A02G511800 // TraesCS4B02G063100 // TraesCS4A02G200800 // …
