# Supplementary material for: Genome-wide analysis of TALE superfamily in Triticum aestivum reveals TaKNOX11-A is involved in abiotic stress response
Source: BMC Genomics. 2022 Jan 31;23:89. doi: 10.1186/s12864-022-08324-y (PMC8805372; doi:10.1186/s12864-022-08324-y)
Supplement: Supplementary file 16 — Additional file 16: Table S16. The germination rates of WT, TaKNOX11-A transgenic Arabidopsis, and mutant Arabidopsis (knat3) seeds under PEG6000 and NaCl treatments. [file 12864_2022_8324_MOESM16_ESM.xlsx]

## Sheet: Additional file 16 Table S16
Additional file 16: Table S16. The germination rates of WT, TaKNOX11-A transgenic Arabidopsis, and mutant Arabidopsis (knat3) seeds under PEG6000 and NaCl treatments.
MS(control 1)							8%PEG6000							10%PEG6000							MS(control 2)							100mM NaCl							150mM NaCl
	repeat1	repeat2	repeat3	Mean	germination rates %			repeat1	repeat2	repeat3	Mean	germination rates %			repeat1	repeat2	repeat3	Mean	germination rates %			repeat1	repeat2	repeat3	Mean	germination rates %			repeat1	repeat2	repeat3	Mean	germination rates %			repeat1	repeat2	repeat3	Mean	germination rates %
24h							24h							24h							24h							24h							24h
WT	5	4	4	4.33333	12.037		WT	2	4	4	3.33333	9.25926		WT	1	1	2	1.33333	3.7037		WT	5	5	4	4.66667	12.963		WT	0	0	0	0	0		WT	0	0	0	0	0
OE-1	4	5	6	5	13.8889		OE-1	5	6	5	5.33333	14.8148		OE-1	5	6	5	5.33333	14.8148		OE-1	3	6	6	5	13.8889		OE-1	0	0	0	0	0		OE-1	0	0	0	0	0
OE-2	4	4	5	4.33333	12.037		OE-2	5	3	4	4	11.1111		OE-2	5	3	4	4	11.1111		OE-2	4	5	5	4.66667	12.963		OE-2	0	0	0	0	0		OE-2	0	0	0	0	0
OE-3	5	3	3	3.66667	10.1852		OE-3	5	4	6	5	13.8889		OE-3	5	4	6	5	13.8889		OE-3	4	4	4	4	11.1111		OE-3	0	0	0	0	0		OE-3	0	0	0	0	0
knat3	4	3	3	3.33333	9.25926		knat3	2	1	1	1.33333	3.7037		knat3	2	1	1	1.33333	3.7037		knat3	4	5	4	4.33333	12.037		knat3	0	0	0	0	0		knat3	0	0	0	0	0
36h							36h							36h							36h							36h							36h
WT	17	18	19	18	50		WT	6	8	9	7.66667	21.2963		WT	3	3	3	3	8.33333		WT	18	19	19	18.6667	51.8519		WT	0	1	2	1	2.77778		WT	0	1	0	0.333333	0.925926
OE-1	19	17	18	18	50		OE-1	7	10	9	8.66667	24.0741		OE-1	7	10	9	8.66667	24.0741		OE-1	18	20	19	19	52.7778		OE-1	2	3	3	2.66667	7.40741		OE-1	2	3	3	2.66667	7.40741
OE-2	18	23	17	19.3333	53.7037		OE-2	8	7	8	7.66667	21.2963		OE-2	8	7	8	7.66667	21.2963		OE-2	19	22	23	21.3333	59.2593		OE-2	2	2	2	2	5.55556		OE-2	2	2	2	2	5.55556
OE-3	17	19	20	18.6667	51.8519		OE-3	8	7	14	9.66667	26.8519		OE-3	8	7	14	9.66667	26.8519		OE-3	19	20	18	19	52.7778		OE-3	2	1	1	1.33333	3.7037		OE-3	2	1	1	1.33333	3.7037
knat3	16	17	19	17.3333	48.1481		knat3	5	3	4	4	11.1111		knat3	2	3	4	3	8.33333		knat3	16	17	19	17.3333	48.1481		knat3	0	1	0	0.333333	0.925926		knat3	0	1	0	0.333333	0.925926
48h							48h							48h							48h							48h							48h
WT	33	34	32	33	91.6667		WT	18	19	23	20	55.5556		WT	11	8	10	9.66667	26.8519		WT	34	33	33	33.3333	92.5926		WT	2	2	4	2.66667	7.40741		WT	1	2	1	1.33333	3.7037
OE-1	36	34	34	34.6667	96.2963		OE-1	19	27	23	23	63.8889		OE-1	19	27	23	23	63.8889		OE-1	35	34	36	35	97.2222		OE-1	9	9	9	9	25		OE-1	7	9	8	8	22.2222
OE-2	32	32	33	32.3333	89.8148		OE-2	27	21	22	23.3333	64.8148		OE-2	27	21	22	23.3333	64.8148		OE-2	33	33	34	33.3333	92.5926		OE-2	8	8	7	7.66667	21.2963		OE-2	6	7	9	7.33333	20.3704
OE-3	34	32	33	33	91.6667		OE-3	22	24	28	24.6667	68.5185		OE-3	22	24	28	24.6667	68.5185		OE-3	32	35	34	33.6667	93.5185		OE-3	7	5	8	6.66667	18.5185		OE-3	5	8	7	6.66667	18.5185
knat3	33	33	32	32.6667	90.7407		knat3	18	16	16	16.6667	46.2963		knat3	7	8	9	8	22.2222		knat3	33	33	33	33	91.6667		knat3	1	2	2	1.66667	4.62963		knat3	0	2	1	1	2.77778
60h							60h							60h							60h							60h							60h
WT	34	34	34	34	94.4444		WT	25	25	26	25.3333	70.3704		WT	23	24	22	23	63.8889		WT	33	33	35	33.6667	93.5185		WT	12	11	12	11.6667	32.4074		WT	6	9	7	7.33333	20.3704
OE-1	36	35	34	35	97.2222		OE-1	29	32	20	27	75		OE-1	29	32	20	27	75		OE-1	36	35	34	35	97.2222		OE-1	20	21	19	20	55.5556		OE-1	11	11	9	10.3333	28.7037
OE-2	34	34	33	33.6667	93.5185		OE-2	27	28	30	28.3333	78.7037		OE-2	27	28	30	28.3333	78.7037		OE-2	33	33	33	33	91.6667		OE-2	17	22	18	19	52.7778		OE-2	10	12	13	11.6667	32.4074
OE-3	34	33	34	33.6667	93.5185		OE-3	30	31	32	31	86.1111		OE-3	30	31	32	31	86.1111		OE-3	35	34	34	34.3333	95.3704		OE-3	14	15	17	15.3333	42.5926		OE-3	9	11	9	9.66667	26.8519
knat3	34	33	33	33.3333	92.5926		knat3	23	23	22	22.6667	62.963		knat3	18	17	18	17.6667	49.0741		knat3	33	34	34	33.6667	93.5185		knat3	7	8	8	7.66667	21.2963		knat3	2	5	3	3.33333	9.25926
72h							72h							72h							72h							72h							72h
WT	36	36	36	36	100		WT	30	32	33	31.6667	87.963		WT	28	29	30	29	80.5556		WT	36	36	36	36	100		WT	21	18	21	20	55.5556		WT	10	11	11	10.6667	29.6296
OE-1	36	36	36	36	100		OE-1	32	36	34	34	94.4444		OE-1	32	36	34	34	94.4444		OE-1	36	36	36	36	100		OE-1	27	26	28	27	75		OE-1	13	15	14	14	38.8889
OE-2	36	36	36	36	100		OE-2	33	34	32	33	91.6667		OE-2	33	34	32	33	91.6667		OE-2	36	36	36	36	100		OE-2	28	30	29	29	80.5556		OE-2	14	15	17	15.3333	42.5926
OE-3	36	36	36	36	100		OE-3	34	35	34	34.3333	95.3704		OE-3	34	35	34	34.3333	95.3704		OE-3	36	36	36	36	100		OE-3	25	27	26	26	72.2222		OE-3	13	14	11	12.6667	35.1852
knat3	36	36	36	36	100		knat3	32	29	30	30.3333	84.2593		knat3	25	27	28	26.6667	74.0741		knat3	36	36	36	36	100		knat3	16	18	17	17	47.2222		knat3	6	8	7	7	19.4444
							84h							84h														84h							84h
							WT	33	34	34	33.6667	93.5185		WT	32	31	33	32	88.8889									WT	25	24	24	24.3333	67.5926		WT	14	14	15	14.3333	39.8148
							OE-1	34	36	35	35	97.2222		OE-1	34	36	35	35	97.2222									OE-1	30	28	30	29.3333	81.4815		OE-1	23	21	21	21.6667	60.1852
							OE-2	34	36	34	34.6667	96.2963		OE-2	34	36	34	34.6667	96.2963									OE-2	31	31	32	31.3333	87.037		OE-2	22	21	23	22	61.1111
							OE-3	35	35	36	35.3333	98.1481		OE-3	34	36	35	35	97.2222									OE-3	29	28	28	28.3333	78.7037		OE-3	20	21	20	20.3333	56.4815
							knat3	33	33	34	33.3333	92.5926		knat3	32	30	31	31	86.1111									knat3	22	24	21	22.3333	62.037		knat3	10	11	11	10.6667	29.6296
							96h							96h														96h							96h
							WT	36	36	36	36	100		WT	36	36	36	36	100									WT	29	28	30	29	80.5556		WT	18	19	21	19.3333	53.7037
							OE-1	36	36	36	36	100		OE-1	36	36	36	36	100									OE-1	33	32	34	33	91.6667		OE-1	25	24	25	24.6667	68.5185
							OE-2	36	36	36	36	100		OE-2	36	36	36	36	100									OE-2	33	35	35	34.3333	95.3704		OE-2	26	25	26	25.6667	71.2963
							OE-3	36	36	36	36	100		OE-3	36	36	36	36	100									OE-3	32	31	33	32	88.8889		OE-3	23	24	22	23	63.8889
							knat3	36	36	36	36	100		knat3	36	36	36	36	100									knat3	26	28	25	26.3333	73.1481		knat3	13	14	12	13	36.1111
																												108h							108h
																												WT	32	33	33	32.6667	90.7407		WT	20	23	23	22	61.1111
																												OE-1	36	35	35	35.3333	98.1481		OE-1	27	27	26	26.6667	74.0741
																												OE-2	35	36	36	35.6667	99.0741		OE-2	28	28	30	28.6667	79.6296
																												OE-3	34	34	35	34.3333	95.3704		OE-3	25	26	23	24.6667	68.5185
																												knat3	30	31	30	30.3333	84.2593		knat3	16	18	17	17	47.2222
																												120h							120h
																												WT	33	34	34	33.6667	93.5185		WT	22	24	25	23.6667	65.7407
																												OE-1	36	36	36	36	100		OE-1	29	28	27	28	77.7778
																												OE-2	36	36	36	36	100		OE-2	30	29	31	30	83.3333
																												OE-3	36	36	36	36	100		OE-3	27	28	26	27	75
																												knat3	31	31	31	31	86.1111		knat3	18	19	19	18.6667	51.8519
