# Supplementary material for: Genome-wide analysis of TALE superfamily in Triticum aestivum reveals TaKNOX11-A is involved in abiotic stress response
Source: BMC Genomics. 2022 Jan 31;23:89. doi: 10.1186/s12864-022-08324-y (PMC8805372; doi:10.1186/s12864-022-08324-y)
Supplement: Supplementary file 17 — Additional file 17: Table S17. Measured values for root length, fresh weight, and content of proline and malondialdehyde. [file 12864_2022_8324_MOESM17_ESM.xlsx]

## Sheet: Additional file 17 Table S17
Additional file 17: Table S17. Measured values for root length, fresh weight, and content of proline and malondialdehyde.
Root length(cm)
MS					10% PEG					150mM NaCl
WT	10.58	11.27	10.94		WT	1.56	1.62	1.48		WT	1.34	1.4	1.45
OE-1	11.57	10.96	11.68		OE-1	1.89	2.33	2.35		OE-1	1.73	1.8	1.77
OE-2	11.32	11.65	11.32		OE-2	2.32	2.23	1.91		OE-2	1.81	1.79	1.91
OE-3	10.99	11.45	12.03		OE-3	2.13	2.52	2.22		OE-3	1.9	1.98	1.88
knat3	11.02	11.56	10.96		knat3	1.36	1.34	1.55		knat3	1.35	1.36	1.31
Fresh weight(mg)
MS					10% PEG					150mM NaCl
WT	36.56	36.23	35.96		WT	8.23	8.442	8.29		WT	6.03	6.45	6.58
OE-1	36.22	36.53	36.84		OE-1	8.52	10.47	10.53		OE-1	6.99	8.11	7.89
OE-2	37.11	36.24	36.66		OE-2	10.45	10.44	9.18		OE-2	7.01	7.39	8.58
OE-3	37.33	36.21	36.55		OE-3	9.66	10.47	10.37		OE-3	8.57	8.64	8.49
knat3	35.99	36.39	36.95		knat3	8.32	7.23	7.66		knat3	6.11	6.23	5.99
Survival rate(%)
Control					Drought					NaCl
WT	100	100	100		WT	8.33	16.67	8.33		WT	33.33	25	25
OE-1	100	100	100		OE-1	25	33.33	25		OE-1	75	50	58.33
OE-2	100	100	100		OE-2	33.33	41.67	33.33		OE-2	66.67	50	41.67
OE-3	100	100	100		OE-3	41.67	50	41.67		OE-3	50	66.67	58.33
knat3	100	100	100		knat3	0	8.33	8.33		knat3	0	16.67	16.67
Proline content(ug/g FW)
Control					Drought					NaCl
WT	27.3	28.2	29.3		WT	96.5	95.3	98.6		WT	99.6	100.3	102.3
OE-1	29.8	27.9	27.8		OE-1	140.6	145.2	146.3		OE-1	152.6	149.4	150.7
OE-2	30.3	29.8	29.4		OE-2	144.2	142.3	144.6		OE-2	149.9	150.3	153.3
OE-3	29.4	29.5	28.9		OE-3	146.4	152.3	145.3		OE-3	153.4	151.1	155.6
knat3	28.3	27.9	27.5		knat3	75.2	73.6	74.5		knat3	80.6	79.3	78.2
MDA content(nmol/g FW)
Control					Drought					NaCl
WT	4.31	4.22	4.33		WT	9.65	9.92	9.77		WT	10.24	9.99	9.95
OE-1	4.12	4.16	4.36		OE-1	8.35	8.12	8.23		OE-1	8.25	8.12	8.17
OE-2	4.19	4.26	4.24		OE-2	8.12	8.16	8.1		OE-2	8.25	8.26	8.31
OE-3	4.33	4.12	4.18		OE-3	8.13	8.02	8.03		OE-3	8.23	8.12	8.22
knat3	4.22	4.21	4.34		knat3	10.23	10.56	10.12		knat3	10.88	10.69	10.73
