# Supplementary material for: Genome-wide analysis of TALE superfamily in Triticum aestivum reveals TaKNOX11-A is involved in abiotic stress response
Source: BMC Genomics. 2022 Jan 31;23:89. doi: 10.1186/s12864-022-08324-y (PMC8805372; doi:10.1186/s12864-022-08324-y)
Supplement: Supplementary file 18 — Additional file 18: Table S18. List of primers used in this study. [file 12864_2022_8324_MOESM18_ESM.xlsx]

## Sheet: Additional file 18 Table S18
Additional file 18: Table S18. List of primers used in this study.
Primers for gene cloning			Primers for expression vectors			Primers for RT-qPCR
Name	Primer sequence (5’-3’)		Name	Primer sequence (5’-3’)		Name	Primer sequence (5’-3’)
F(TaKNOX11-A)	TCGATGTCGTTCCACTACCC		F(TaKNOX11-A-1302)	GGGACTCTTGACCATGTCGATGTCGTTCCACTACCC		RT-F(TaKNOX11-A)	GGAGACGGGGTTACAACTGA
R(TaKNOX11-A)	AACGGATGAACCACTGAGCA		R(TaKNOX11-A-1302)	TCAGATCTACCCATGGCCACGATTGCTCCGTGCCGT		RT-R(TaKNOX11-A)	CCGTCATTACCTGTAACGTTTCTTT
						RT-F(TaKNOX12-B)	CCAAGTGGCCGTACCCTAC
						RT-R(TaKNOX12-B)	CGTCATTACCTGTAACGTTTCTTTT
						RT-F(TaKNOX14-D)	GAGACACGGCGTCTACTCTG
						RT-R(TaKNOX14-D)	TTGCCGTCACCTGCATTGTT
						RT-F(TaBLH4-D)	CCACTACCCCATGTCCAACC
						RT-R(TaBLH4-D)	CGACCGTACTGGTAGAGGGA
						Actin-F	CGCCATCCAAGCTGTTCTC
						Actin-R	TCACGTCCAGCAAGGTCAAG
